# Supplementary material for: PERSEUS: an interactive and intuitive web-based tool for pedigree visualization
Source: Bioinformatics. 2024 Feb 3;40(2):btae060. doi: 10.1093/bioinformatics/btae060 (PMC10898331; doi:10.1093/bioinformatics/btae060)
Supplement: btae060_Supplementary_Data [file btae060_supplementary_data.xlsx]

## Sheet: Readme
PERSEUS: an interactive and intuitive web-based tool for pedigree visualization
Nicole Pradas1, Federico Jurado-Ruiz1, Carles Onielfa2, Pere Arús1,2 and Maria José Aranzana1,2,*
1Centre for Research in Agricultural Genomics (CRAG), Cerdanyola del Vallès (Bellaterra), 08193 Barcelona, Spain, 2Institute of Agrifood Research and Technology (IRTA), Caldes de Montbui, 0814 Barcelona, Spain.
*To whom correspondence should be addressed.
Contact & e-mail:	Dr. Maria José Aranzana Civit			mariajose.aranzana@irta.cat
	Nicole Pradas Ferazzoli			nicole.pradas@cragenomica.es
Last update:	2023-12-15
###Description###	Supplementary data containing the pedigree data, as well as the literature and public fruit crop databases references from which pedigree data available in PERSEUS was extracted.
Supplementary File 1. Pedigree data and various metadata from the literature and public fruit crop databases for Peach (Prunus persica), Apple (Malus x Domestica), Pear (Pyrus genus), Almond (Prunus dulcis), and Grapevine (Vitis vinifera).
Sheet_Name	Column_Name	Description
S1.Literature	Species	Name of the species used for the pedigree visualization.
	Reference_pedigree(00)_information and phenotypic data(11)_both(01)	ID code referring to the purposed for which the reported literature was used. 00 = Only mined for the pedigree reconstruction; 01= Mined for the pedigree reconstruction and the gathering of information and phenotypic data for this material; 11=Only mined for the gathering of information and phenotypic data for this material.
	Short_reference	Short name of the literature source.
	Long_reference	Complete Reference/s of the literature source.
	Publication_year	Year of publication.
	DOI_Webpage	Reference/s link.
S2.Data_peach	Name	Name of the accession/cultivar. This name is unique.
	Code	Accession ID code from public source.
	Parent1	Parent 1
	Parent2	Parent 2
	Synonym	Any publicly avaiable synonym associated with the accession/cultivar.
	Type_Relationship	ID code given to the trio Parent-Offspring (PO) relationship describing how the relationship was resolved in the literature. H (Historic) = PO relationship resolved only thorugh historical data, G (Genotypic) = PO relationship resolved in the literature based on molecular markers (SSR, SNP data), A (Absolute) = PO relationship resolved through genotypic data and confirmed with hisotical data.
	Reference_pedigree	Reference/s from which the pedigree data was obtained.
	Country	Country of origin
	Discovered	Year in which the accession/cultivar was discovered, raised or introduced.
	Fruit_pubescence	Peach or Nectarine
	Flesh_colour	Colour of the flesh.
	Size	Fruit size
	Skin_colour	Skin colour
	Blush_colour	Skin blush colour
	Blush_percentage_original	Percentage of blush on the skin - original version of the data from its reference
	Blush_percentage_simplified	Percentage of blush on the skin - simplified version of the data
	Ripening_original	Fruit ripening period - original version of the data from its reference
	Ripening_simplified	Fruit ripening period - simplified version of the data
	Fruit_shape	Fruit shape
	Stone	Type of fruit stone
	Meltingness	Fruit meltingness
	Acidity	Fruit acidity
	Leaf_gland_type	Type of leaf gland
	Flower_type	Type of flower
	Reference_properties	Reference/s from which the metadata was mined
	Link	Link to the Reference/s/s of the metada for each accession/cultivar.
S3.Data_apple	Name	Name of the accession/cultivar. This name is unique.
	Parent1	Parent 1
	Parent2	Parent 2
	MUNQ_Off	Accession ID MUNQ value from public source.
	Type_Relationship	ID code given to the trio Parent-Offspring (PO) relationship describing how the relationship was resolved in the literature. H (Historic) = PO relationship resolved only thorugh historical data, G (Genotypic) = PO relationship resolved in the literature based on molecular markers (SSR, SNP data), A (Absolute) = PO relationship resolved through genotypic data and confirmed with hisotical data.
	Reference_pedigree	Reference/s from which the pedigree data was obtained.
	Ploidy	Plody of the accession (diploid or triploid)
	Synonym	Any publicly avaiable synonym associated with the accession/cultivar.
	Accession	Accession number
	Country	Country of origin
	Continent	Contitnent of origin
	Discovered_raised	Year in which the accession/cultivar was discovered, raised or introduced.
	Harvest_time_original	Fruit harvest time - original version of the data from its reference
	Harvest_time_simplified	Fruit harvest time - simplified version of the data
	Size	Fruit size
	Shape	Fruit shape
	Ribbing	Percentage of ribbing on the fruit
	Crown	Percentage of crown on the fruit
	Ground_colour	Fruit ground colour
	Over_colour	Fruit overcolour
	Over_colour_amount	Percentage of overcolour on top of the ground colour
	Over_colour_pattern	Pattern of the overcolour on top of the ground colour
	Russet	Percentage of russeting
	Coarseness	Fruit flesh coarse or fine
	Flesh_colour	Fruit flesh colour
	Greasiness	Fruit percentage of greasiness
	Crunch	Fruit crunchiness
	Juiciness	Fruit percentage of flesh juice
	Flavour_original	Fruit flavour - original version of the data from its reference
	Flavour_simplified	Fruit flavour - simplified version of the data
	Type_apple	Apple main commercial purpose (Dessert apple, Culinary apple, Cider apple)
	Reference_properties	Reference/s from which the metadata was mined
	Link	Link to the Reference/s/s of the metada for each accession/cultivar.
S4.Data_pear	Name	Name of the accession/cultivar. This name is unique.
	Parent1	Parent 1
	Parent2	Parent 2
	Synonym	Any publicly avaiable synonym associated with the accession/cultivar.
	Species	Name of the Pyrus species
	Type_Relationship	ID code given to the trio Parent-Offspring (PO) relationship describing how the relationship was resolved in the literature. H (Historic) = PO relationship resolved only thorugh historical data, G (Genotypic) = PO relationship resolved in the literature based on molecular markers (SSR, SNP data), A (Absolute) = PO relationship resolved through genotypic data and confirmed with hisotical data.
	Reference_pedigree	Reference/s from which the pedigree data was obtained.
	Country	Country of origin
	Accession_number	Accession number
	Introduced	Year in which the accession/cultivar was discovered, raised or introduced.
	Size	Fruit size
	Shape	Fruit shape
	Color	Fruit colour
	Russet	Fruit percentage of russeting
	Flesh_colour	Fruit flesh colour
	Stalk_angle	Angle of the fruit stalk
	Stalk_curve	Curve tendence of the fruit stalk
	Stalk_thickness	Stalk thickness of the fruit stalk
	Stalk_length	Length of the of the fruit stalk
	Eye_aperture	Type of eye aperture (Open/Close)
	Coarseness	Fruit skin coarseness (coarse/fine)
	Crispness	Fruit crispness
	Juiciness	Fruit juiciness
	Flavour_original	Fruit flavour - original version of the data from its reference
	Flavour_simplified	Fruit flavour - simplified version of the data
	Harvest_original	Fruit harvest time - original version of the data from its reference
	Harvest_simplified	Fruit harvest time - simplified version of the data
	Storage_life	Fruit storage life
	Resistance	Resistance to some disease
	Reference_properties	Reference/s from which the metadata was mined
	Link	Link to the Reference/s/s of the metada for each accession/cultivar.
S5.Data_almond	Name	Name of the accession/cultivar. This name is unique.
	Parent1	Parent 1
	Parent2	Parent 2
	Origin	Breeding program/Research centre where the accession/cultivar was developed
	Country	Country of origin
	Pollination	Accession/Cultivar's self-compatibility (SI = Self-Incompatible; SC=Self-Compatible)
	Pedigree_records_reference	Record of the pedigree PO relationship. Information obtained from Pérez de los Cobos et al., (2021)
	Type_Relationship	ID code given to the trio Parent-Offspring (PO) relationship describing how the relationship was resolved in the literature. H (Historic) = PO relationship resolved only thorugh historical data, G (Genotypic) = PO relationship resolved in the literature based on molecular markers (SSR, SNP data), A (Absolute) = PO relationship resolved through genotypic data and confirmed with hisotical data.
	Introduced	Year in which the accession/cultivar was discovered, raised or introduced.
	Resistance	Resistance to some disease
	Nut_size	Size of the nut
	Sealing	Type of nut sealing (good, bad, complete or incomplete)
	Shelling	Type of nut shelling (Soft/Hard)
	Shelling_percentage_original	Percentage of shelling - original version of the data from its reference
	Shelling_percentage_simplified	Percentage of shelling - simplified version of the data
	Outer_shell	Porosity of the outer shell
	Kernel_size	Size of the kernel
	Kernel_shape	Shape of the kernel
	Kernel_double_percentage	Percentage of having double kernel development
	Kernel_colour	Colour of the kernel
	Flavour	Almond flavour
	Blooming_time	Accession/Cultivar blooming time
	Reference_properties	Reference/s from which the metadata was mined
	Link	Link to the Reference/s/s of the metada for each accession/cultivar.
S6.Data_grapevine	Name	Name of the accession/cultivar. This name is unique.
	Parent1	Parent 1
	Parent2	Parent 2
	Synonym	Any publicly avaiable synonym associated with the accession/cultivar.
	Reference	Reference/s from which the pedigree data was obtained.
	Type_Relationship	ID code given to the trio Parent-Offspring (PO) relationship describing how the relationship was resolved in the literature. H (Historic) = PO relationship resolved only thorugh historical data, G (Genotypic) = PO relationship resolved in the literature based on molecular markers (SSR, SNP data), A (Absolute) = PO relationship resolved through genotypic data and confirmed with hisotical data.
	Accession_number	Accession number
	Country	Country of origin
	Continent	Continent of origin
	Colour_skin	Colour of the skin
	Seeds_formation	Formation of seeds within the fruit (Complete/None)
	Flower_sex	Sex of the flowers
	Taste	Fruit taste
	Chlorotype	Accession/Cultivar's chlorotype code
	SSR_marker_data	If there is available SSR marker data to confirm the accession and its pedigree (Yes/No)
	Type_grape	Grapevine main commercial purpose (Wine, Table, Raisin grapevine)
	Black_rot_resistance	Resistance to black rot disease (Bettinelli et al., 2023 data)
	Reference_properties	Reference/s from which the metadata was mined
	Link	Link to the Reference/s/s of the metada for each accession/cultivar.

## Sheet: S1.Literature
Supplementary Table S1. Literature and public crop databases mined, parsed and curated for the pedigree visualizations and metadata for some of the accessions/cultivars.
Species	Reference_pedigree(00)_information and phenotypic data(11)_both(01)	Short_reference	Long_reference	Publication_year	DOI_Webpage
Peach_(Prunus_Persica)	00	Okie (1998)	Okie, W. R. (1998). Handbook of peach and nectarine varieties. Performance in the Southeastern United States and index of names. Agriculture Handbook (Washington), (714).	1998	https://www.cabdirect.org/cabdirect/abstract/19981609763
Peach_(Prunus_Persica)	01	Aranzana et al. (2003)	Aranzana, M., Carbó, J., & Arús, P. (2003). Microsatellite variability in peach [Prunus persica (L.) Batsch]: cultivar identification, marker mutation, pedigree inferences and population structure. Theoretical and Applied Genetics, 106(8), 1341-1352.	2003	https://doi.org/10.1007/s00122-002-1128-5
Peach_(Prunus_Persica)	00	Xu et al., (2006)	Xu, D.H., Wahyuni, S., Sato, Y. et al. Genetic Diversity and Relationships of Japanese Peach (Prunus persica L.) Cultivars Revealed by AFLP and Pedigree Tracing. Genet Resour Crop Evol 53, 883–889 (2006).	2006	https://doi.org/10.1007/s10722-004-0575-z
Peach_(Prunus_Persica)	00	Cheng et al. (2009)	Cheng, Z., & Huang, H. (2009). SSR fingerprinting Chinese peach cultivars and landraces (Prunus persica) and analysis of their genetic relationships. Scientia Horticulturae, 120(2), 188-193.	2009	https://doi.org/10.1016/j.scienta.2008.10.008
Peach_(Prunus_Persica)	00	Xie et al. (2010)	Xie, R., Li, X., Chai, M., Song, L., Jia, H., Wu, D., ... & Gao, Z. (2010). Evaluation of the genetic diversity of Asian peach accessions using a selected set of SSR markers. Scientia horticulturae, 125(4), 622-629.	2010	https://doi.org/10.1016/j.scienta.2010.05.015
Peach_(Prunus_Persica)	01	Sitther et al., (2012)	Sitther, V., Zhang, D., Dhekney, S. A., Harris, D. L., Yadav, A. K., & Okie, W. R. (2012). Cultivar identification, pedigree verification, and diversity analysis among peach cultivars based on simple sequence repeat markers. Journal of the American Society for Horticultural Science, 137(2), 114-121.	2012	https://doi.org/10.21273/JASHS.137.2.114
Peach_(Prunus_Persica)	01	Li et al. (2013)	Li, X. W., Meng, X. Q., Jia, H. J., Yu, M. L., Ma, R. J., Wang, L. R., ... & Aranzana, M. J. (2013). Peach genetic resources: diversity, population structure and linkage disequilibrium. BMC genetics, 14(1), 1-16.	2013	https://doi.org/10.1186/1471-2156-14-84
Peach_(Prunus_Persica)	01	Micheletti et al. (2015)	Micheletti, D., Dettori, M. T., Micali, S., Aramini, V., Pacheco, I., Da Silva Linge, C., ... & Aranzana, M. J. (2015). Whole-genome analysis of diversity and SNP-major gene association in peach germplasm. PloS one, 10(9), e0136803.	2015	https://doi.org/10.1371/journal.pone.0136803
Peach_(Prunus_Persica)	00	Fresnedo-Ramírez et al., (2015)	Fresnedo-Ramírez, J., Bink, M. C., van de Weg, E., Famula, T. R., Crisosto, C. H., Frett, T. J., ... & Gradziel, T. M. (2015). QTL mapping of pomological traits in peach and related species breeding germplasm. Molecular Breeding, 35, 1-19.	2015	https://doi.org/10.1007/s11032-015-0357-7
Peach_(Prunus_Persica)	00	Vanderzande et al., (2019)	Vanderzande, S., Howard, N. P., Cai, L., Da Silva Linge, C., Antanaviciute, L., Bink, M. C., ... & Peace, C. (2019). High-quality, genome-wide SNP genotypic data for pedigreed germplasm of the diploid outbreeding species apple, peach, and sweet cherry through a common workflow. PloS one, 14(6), e0210928.	2019	https://doi.org/10.1371/journal.pone.0210928
Peach_(Prunus_Persica)	11	FNCD (2023)	Fruits and Nuts Cultivar Database (2023)	2023	https://www.fruitandnutlist.org/
Apple_(Malus_x_Domestica)	00	Gianfranceschi et al., (1998)	Gianfranceschi, L., Seglias, N., Tarchini, R., Komjanc, M., & Gessler, C. (1998). Simple sequence repeats for the genetic analysis of apple. Theoretical and Applied Genetics, 96, 1069-1076.	1998	https://doi.org/10.1007/s001220050841
Apple_(Malus_x_Domestica)	00	Ramos-Cabrer et al., (2007)	Ramos-Cabrer, A. M., Díaz-Hernández, M. B., & Pereira-Lorenzo, S. (2007). Morphology and microsatellites in Spanish apple collections. The Journal of Horticultural Science and Biotechnology, 82(2), 257-265.	2007	https://doi.org/10.1080/14620316.2007.11512227
Apple_(Malus_x_Domestica)	00	Evans et al., (2011)	Evans, K. M., Patocchi, A., Rezzonico, F., Mathis, F., Durel, C. E., Fernandez-Fernandez, F., ... & Van de Weg, W. E. (2011). Genotyping of pedigreed apple breeding material with a genome-covering set of SSRs: trueness-to-type of cultivars and their parentages. Molecular Breeding, 28, 535-547.	2011	https://doi.org/10.1007/s11032-010-9502-5
Apple_(Malus_x_Domestica)	00	Salvi et al., (2014)	Salvi, S., Micheletti, D., Magnago, P. et al. One-step reconstruction of multi-generation pedigree networks in apple (Malus × domestica Borkh.) and the parentage of Golden Delicious. Mol Breeding 34, 511–524 (2014).	2014	https://doi.org/10.1007/s11032-014-0054-y
Apple_(Malus_x_Domestica)	00	Howard et al., (2017)	Howard, N. P., Van De Weg, E., Bedford, D. S., Peace, C. P., Vanderzande, S., Clark, M. D., ... & Luby, J. J. (2017). Elucidation of the ‘Honeycrisp’ pedigree through haplotype analysis with a multi-family integrated SNP linkage map and a large apple (Malus × domestica) pedigree-connected SNP data set. Horticulture Research, 4	2017	https://doi.org/10.1038/hortres.2017.3
Apple_(Malus_x_Domestica)	00	Larsen et al., (2017)	Larsen, B., Toldam-Andersen, T. B., Pedersen, C., & Ørgaard, M. (2017). Unravelling genetic diversity and cultivar parentage in the Danish apple gene bank collection. Tree Genetics & Genomes, 13, 1-12.	2017	https://doi.org/10.1007/s11295-016-1087-7
Apple_(Malus_x_Domestica)	00	Ordidge et al., (2018)	Ordidge, M., Kirdwichai, P., Baksh, M. F., Venison, E. P., Gibbings, J. G., & Dunwell, J. M. (2018). Genetic analysis of a major international collection of cultivated apple varieties reveals previously unknown historic heteroploid and inbred relationships. PLoS One, 13(9), e0202405.	2018	https://doi.org/10.1371/journal.pone.0202405
Apple_(Malus_x_Domestica)	00	van de Weg et al., (2018)	van de Weg, E., Di Guardo, M., Jänsch, M., Socquet-Juglard, D., Costa, F., Baumgartner, I., ... & Patocchi, A. (2018). Epistatic fire blight resistance QTL alleles in the apple cultivar ‘Enterprise’ and selection X-6398 discovered and characterized through pedigree-informed analysis. Molecular breeding, 38, 1-18	2018	https://doi.org/10.1007/s11032-017-0755-0
Apple_(Malus_x_Domestica)	00	Vanderzande et al., (2019)	Vanderzande, S., Howard, N. P., Cai, L., Da Silva Linge, C., Antanaviciute, L., Bink, M. C., ... & Peace, C. (2019). High-quality, genome-wide SNP genotypic data for pedigreed germplasm of the diploid outbreeding species apple, peach, and sweet cherry through a common workflow. PloS one, 14(6), e0210928.	2019	https://doi.org/10.1371/journal.pone.0210928
Apple_(Malus_x_Domestica)	00	af Sätra et al., (2020)	af Sätra, J. S., Troggio, M., Odilbekov, F., Sehic, J., Mattisson, H., Hjalmarsson, I., ... & Garkava-Gustavsson, L. (2020). Genetic Status of the Swedish Central collection of heirloom apple cultivars. Scientia Horticulturae, 272, 109599.	2020	https://doi.org/10.1016/j.scienta.2020.109599
Apple_(Malus_x_Domestica)	00	Muranty et al., (2020)	Muranty, H., Denancé, C., Feugey, L., Crépin, J. L., Barbier, Y., Tartarini, S., ... & Durel, C. E. (2020). Using whole-genome SNP data to reconstruct a large multi-generation pedigree in apple germplasm. BMC Plant Biology, 20(1), 1-18;	2020	https://doi.org/10.1186/s12870-019-2171-6
Apple_(Malus_x_Domestica)	00	Howard et al., (2021)	Howard, N. P., Peace, C., Silverstein, K. A., Poets, A., Luby, J. J., Vanderzande, S., ... & van de Weg, E. (2021). The use of shared haplotype length information for pedigree reconstruction in asexually propagated outbreeding crops, demonstrated for apple and sweet cherry. Horticulture research, 8.	2021	https://doi.org/10.1038/s41438-021-00637-5
Apple_(Malus_x_Domestica)	00	Luby et al., (2022)	Luby, J. J., Howard, N. P., Tillman, J. R., & Bedford, D. S. (2022). Extended pedigrees of apple cultivars from the University of Minnesota breeding program elucidated using SNP array markers. HortScience, 57(3), 472-477.	2022	https://doi.org/10.21273/HORTSCI16354-21
Apple_(Malus_x_Domestica)	00	Howard et al., (2022a)	Howard, N. P., Van De Weg, E., & Luby, J. J. (2022a). A new method to reconstruct the direction of parent-offspring duo relationships using SNP array data and its demonstration on ancient and modern cultivars in the outcrossing species Malus× domestica. Horticulture Research, 9, uhab069.	2022a	https://doi.org/10.1093/hr/uhab069
Apple_(Malus_x_Domestica)	00	Howard et al., (2022b)	Howard, N. P., Micheletti, D., Luby, J. J., Durel, C. E., Denancé, C., Muranty, H., ... & Albach, D. C. (2022b). Pedigree reconstruction for triploid apple cultivars using single nucleotide polymorphism array data. Plants, People, Planet, 5(1), 98-111.	2022b	https://doi.org/10.1002/ppp3.10313
Apple_(Malus_x_Domestica)	00	Gilpin et al., (2023)	Gilpin, L., Røen, D., Schubert, M., Davik, J., Rumpunen, K., Gardli, K. A., ... & Alsheikh, M. (2023). Genetic Characterization of the Norwegian Apple Collection. Horticulturae, 9(5), 575.	2023	https://doi.org/10.3390/horticulturae9050575
Apple_(Malus_x_Domestica)	11	NFC (2023)	National Fruit Collection (2023)	2023	http://www.nationalfruitcollection.org.uk/search.php
Apple_(Malus_x_Domestica)	11	FNCD (2023)	Fruits and Nuts Cultivar Database (2023)	2023	https://www.fruitandnutlist.org/
Pear_(Pyrus_genus)	00	Cho et al., (2012)	Cho, KH., Shin, I.S., Kim, S.H. et al. Identification of Korean pear cultivars using combinations of SCAR markers. Hortic. Environ. Biotechnol. 53, 228–236 (2012).	2012	https://doi.org/10.1007/s13580-012-0082-7
Pear_(Pyrus_genus)	00	Montanari et al., (2020)	Montanari, S., Postman, J., Bassil, N. V., & Neale, D. B. (2020). Reconstruction of the largest pedigree network for pear cultivars and evaluation of the genetic diversity of the USDA-ARS National Pyrus Collection. G3: Genes, Genomes, Genetics, 10(9), 3285-3297.	2020	https://doi.org/10.1534/g3.120.401327
Pear_(Pyrus_genus)	00	Zurn et al., (2020)	Zurn, J.D., Nyberg, A., Montanari, S. et al. A new SSR fingerprinting set and its comparison to existing SSR- and SNP-based genotyping platforms to manage Pyrus germplasm resources. Tree Genetics & Genomes 16, 72 (2020).	2020	https://doi.org/10.1007/s11295-020-01467-7
Pear_(Pyrus_genus)	11	NFC (2023)	National Fruit Collection (2023)	2023	http://www.nationalfruitcollection.org.uk/search.php
Pear_(Pyrus_genus)	11	FNCD (2023)	Fruits and Nuts Cultivar Database (2023)	2023	https://www.fruitandnutlist.org/
Almond_(Prunus_dulcis)	00	Stylianides (1977)	Stylianides, D. New almond varieties created by breeding in Greece. Groupe de Recerche et d'Etude Mediterraneen pour l'Amandier 1977; 3, 140-149.	1977	-
Almond_(Prunus_dulcis)	00	Grasselly and Crossa-Raynaud (1988)	Grasselly, Ch. and P. Crossa-Raynaud. L’Amandier. Maisonnueve & Larose: Paris, 1980.	1980	-
Almond_(Prunus_dulcis)	00	Brooks and Olmo (1997)	Brooks, R.M. and H.P. Olmo. Register of new fruit and nut varieties. ASHS Press: Alexandria, 1997.	1997	-
Almond_(Prunus_dulcis)	00	Felipe (2000)	Felipe, A. J. El almendro: el material vegetal. Mira Editores: Zaragoza, 2000.	2000	-
Almond_(Prunus_dulcis)	00	López et al., (2006)	López M, Vargas FJ, Batlle I. Self-(in)compatibility almond genotypes: a review. Euphytica 2006; 150: 1–16.	2006	https://doi.org/10.1007/s10681-005-9009-z
Almond_(Prunus_dulcis)	00	Marchese et al., (2008)	Marchese, A., Bošković, R. I., Martínez‐García, P. J., & Tobutt, K. R. The origin of the self‐compatible almond ‘Supernova’. Plant breeding 2008; 127(1), 105-107.	2008	https://doi.org/10.1111/j.1439-0523.2008.01421.x
Almond_(Prunus_dulcis)	00	Gasic and Preece (2014)	Gasic, K., & Preece, J. E. (2014). Register of new fruit and nut cultivars list 47. HortScience, 49(4), 396-421.	2014	https://doi.org/10.21273/HORTSCI.49.4.396
Almond_(Prunus_dulcis)	01	Pérez de los Cobos et al., (2021)	Pérez de Los Cobos, F., Martínez-García, P. J., Romero, A., Miarnau, X., Eduardo, I., Howad, W., ... & Batlle, I. (2021). Pedigree analysis of 220 almond genotypes reveals two world mainstream breeding lines based on only three different cultivars. Horticulture research, 8.	2021	https://doi.org/10.1038/s41438-020-00444-4
Almond_(Prunus_dulcis)	11	Spiegel-Roy and Kochba (1976)	Spiegel-Roy, P., & Kochba, J. (1976). ‘Dagan’Almond1. HortScience, 11(3), 271-271.	1976	https://doi.org/10.21273/HORTSCI.11.3.271a
Almond_(Prunus_dulcis)	11	Felipe et al., (1999)	Felipe, A. J. (1999). Blanquerna, Cambra y Felisia: Tres nuevos cultivares autógamos de almendro. ITEA. Producción vegetal, 95(2), 111-117.	1999	https://aida-itea.org/aida-itea/files/itea/revistas/1999/95V-2/95V-2_01.pdf
Almond_(Prunus_dulcis)	11	Holland et al., (2006)	Holland, D., Bar-Ya'akov, I., Hatib, K., Albert, T., Mani, Y. I., & Spiegel-Roy, P. (2006). Shefa'almond. HortScience, 41(6), 1502-1503.	2006	https://doi.org/10.21273/HORTSCI.41.6.1502
Almond_(Prunus_dulcis)	11	Socias i Company et al., (2007)	Socias i Company, R. S., & Felipe, A. J. (2007). ‘Belona’and ‘Soleta’Almonds. HORTSCIENCE, 42(3), 704-706.	2007	https://doi.org/10.21273/HORTSCI.42.3.704
Almond_(Prunus_dulcis)	11	Socias i Company et al., (2008)	Socias i Company, R., Kodad, O., Alonso, J. M., & Felipe, A. J. (2008). ‘Mardía’almond. HortScience, 43(7), 2240-2242.	2008	https://doi.org/10.21273/HORTSCI.43.7.2240
Almond_(Prunus_dulcis)	11	Dicenta et al., (2009)	Dicenta, F., Ortega, E., MartÃnez-GÃ³mez, P., SÃ¡ nchez-PÃ© rez, R., Gambin, M., & Egea, J. (2007, September). Penta and Tardona: two new extra-late flowering self-compatible almond cultivars. In XII EUCARPIA Symposium on Fruit Breeding and Genetics 814 (pp. 189-192).	2009	https://doi.org/10.17660/ActaHortic.2009.814.24
Almond_(Prunus_dulcis)	11	Socias i Company et al., (2016)	Socias i Company, R., Alonso, J. M., Kodad, O., & Ansón, J. M. (2016). 'Vialfas', a new late blooming almond cultivar. Options Méditerranéennes. Série A, Séminaires Méditerranéens, (119), 123-125.	2016	https://citarea.cita-aragon.es/citarea/handle/10532/3582
Almond_(Prunus_dulcis)	11	ITEA (1999)	Información Técnica Económica Agraria (ITEA), 1999	1999	https://aida-itea.org/aida-itea/files/itea/revistas/1999/95V-2/95V-2_01.pdf
Almond_(Prunus_dulcis)	11	IRTA (2023)	Institute of Agrifood Research and Technology (IRTA), 2023;	2023	https://www.irta.cat/es/produccion-vegetal/fruta-seca-y-olivicultura/servicios/?tags_input%5b%5d=1040
Almond_(Prunus_dulcis)	11	FNCD (2023)	Fruits and Nuts Cultivar Database (2023)	2023	https://www.fruitandnutlist.org/
Grapevine_(Vitis_genus)	00	Raimondi et al., (2017)	Raimondi, S., Carlomagno, A., Ruffa, P., Oglietti, S., Novello, V., & Schneider, A. (2017). Pedigree reconstruction of wine and table grape crossbreeds created in Italy by Giovanni Dalmasso. Scientia Horticulturae, 219, 125-130.	2017	https://doi.org/10.1016/j.scienta.2017.02.044
Grapevine_(Vitis_genus)	00	Cipriani et al., (2010)	Cipriani, G., Spadotto, A., Jurman, I., Di Gaspero, G., Crespan, M., Meneghetti, S., ... & Testolin, R. (2010). The SSR-based molecular profile of 1005 grapevine (Vitis vinifera L.) accessions uncovers new synonymy and parentages, and reveals a large admixture amongst varieties of different geographic origin. Theoretical and Applied Genetics, 121, 1569-1585.	2010	https://doi.org/10.1007/s00122-010-1411-9
Grapevine_(Vitis_genus)	00	Lacombe et al., (2013)	Lacombe, T., Boursiquot, J. M., Laucou, V., Di Vecchi-Staraz, M., Péros, J. P., & This, P. (2013). Large-scale parentage analysis in an extended set of grapevine cultivars (Vitis vinifera L.). Theoretical and Applied Genetics, 126, 401-414.	2013	https://doi.org/10.1007/s00122-012-1988-2
Grapevine_(Vitis_genus)	00	Laucou et al., (2018)	Laucou, V., Launay, A., Bacilieri, R., Lacombe, T., Adam-Blondon, A. F., Berard, A., ... & Boursiquot, J. M. (2018). Extended diversity analysis of cultivated grapevine Vitis vinifera with 10K genome-wide SNPs. PloS one, 13(2), e0192540	2018	https://doi.org/10.1371/journal.pone.0192540
Grapevine_(Vitis_genus)	00	D'Onofrio et al., (2021)	D’Onofrio, C., Tumino, G., Gardiman, M., Crespan, M., Bignami, C., De Palma, L., ... & Terzi, V. (2021). Parentage atlas of Italian grapevine varieties as inferred from SNP genotyping. Frontiers in Plant Science, 11, 605934	2021	https://doi.org/10.3389/fpls.2020.605934
Grapevine_(Vitis_genus)	00	Augusto et al., (2021)	Augusto, D., Ibáñez, J., Pinto-Sintra, A. L., Falco, V., Leal, F., Martínez-Zapater, J. M., ... & Castro, I. (2021). Grapevine diversity and genetic relationships in northeast Portugal old vineyards. Plants, 10(12), 2755.	2021	https://doi.org/10.3390/plants10122755
Grapevine_(Vitis_genus)	01	Bettinelli et al., (2023)	Bettinelli, P., Nicolini, D., Giovannini, O., Stefanini, M., Hausmann, L., & Vezzulli, S. (2023). Breeding for black rot resistance in grapevine: advanced approaches for germplasm screening. Euphytica, 219(11), 113.	2023	https://link.springer.com/article/10.1007/s10681-023-03235-9#Sec20
Grapevine_(Vitis_genus)	11	VIVC (2023)	Vitis International Variety Catalogue (VIVC), 2023	2023	https://www.vivc.de/

## Sheet: S2.Data_peach
Supplementary Table S2. Pedigree data and metadata of the accessions/cultivars mined from the literature for the peach pedigree visualization.
Name	Code	Parent1	Parent2	Synonym	Type_Relationship	Reference_pedigree	Country	Discovered	Fruit_prubescence	Flesh_colour	Size	Skin_colour	Blush_colour	Blush_percentage_original	Blush_percentage_simplified	Ripening_original	Ripening_simplified	Fruit_shape	Stone	Meltingness	Acidity	Leaf_gland_type	Flower_type	Reference_properties	Link
1	-	Candoka	Flaming Gold	-	H	Inferred	Undefined	Undefined	Undefined	Undefined	Undefined	Undefined	Undefined	Undefined	Undefined	Undefined	Undefined	Undefined	Undefined	Undefined	Undefined	Undefined	Undefined	Undefined	Undefined; Undefined
2	-	Garden State	NJ25032	-	H	Inferred	Undefined	Undefined	Undefined	Undefined	Undefined	Undefined	Undefined	Undefined	Undefined	Undefined	Undefined	Undefined	Undefined	Undefined	Undefined	Undefined	Undefined	Undefined	Undefined; Undefined
3	-	Lemon Free	PI 35201	-	H	Inferred	Undefined	Undefined	Undefined	Undefined	Undefined	Undefined	Undefined	Undefined	Undefined	Undefined	Undefined	Undefined	Undefined	Undefined	Undefined	Undefined	Undefined	Undefined	Undefined; Undefined
4	-	Panamint	Jewel	-	H	Inferred	Undefined	Undefined	Undefined	Undefined	Undefined	Undefined	Undefined	Undefined	Undefined	Undefined	Undefined	Undefined	Undefined	Undefined	Undefined	Undefined	Undefined	Undefined	Undefined; Undefined
5	-	51	Op 26	-	H	Inferred	Undefined	Undefined	Undefined	Undefined	Undefined	Undefined	Undefined	Undefined	Undefined	Undefined	Undefined	Undefined	Undefined	Undefined	Undefined	Undefined	Undefined	Undefined	Undefined; Undefined
6	-	52	Op 27	-	H	Inferred	Undefined	Undefined	Undefined	Undefined	Undefined	Undefined	Undefined	Undefined	Undefined	Undefined	Undefined	Undefined	Undefined	Undefined	Undefined	Undefined	Undefined	Undefined	Undefined; Undefined
7	-	Chinese Cling	Chinese Cling	-	H	Inferred	Undefined	Undefined	Undefined	Undefined	Undefined	Undefined	Undefined	Undefined	Undefined	Undefined	Undefined	Undefined	Undefined	Undefined	Undefined	Undefined	Undefined	Undefined	Undefined; Undefined
8	-	Babcock	Boston	-	H	Inferred	Undefined	Undefined	Undefined	Undefined	Undefined	Undefined	Undefined	Undefined	Undefined	Undefined	Undefined	Undefined	Undefined	Undefined	Undefined	Undefined	Undefined	Undefined	Undefined; Undefined
9	-	Goldmine	Rio Oso Gem	-	H	Inferred	Undefined	Undefined	Undefined	Undefined	Undefined	Undefined	Undefined	Undefined	Undefined	Undefined	Undefined	Undefined	Undefined	Undefined	Undefined	Undefined	Undefined	Undefined	Undefined; Undefined
10	-	Blazing Gold	11	-	H	Inferred	Undefined	Undefined	Undefined	Undefined	Undefined	Undefined	Undefined	Undefined	Undefined	Undefined	Undefined	Undefined	Undefined	Undefined	Undefined	Undefined	Undefined	Undefined	Undefined; Undefined
11	-	Southland	Hawaiian	-	H	Inferred	Undefined	Undefined	Undefined	Undefined	Undefined	Undefined	Undefined	Undefined	Undefined	Undefined	Undefined	Undefined	Undefined	Undefined	Undefined	Undefined	Undefined	Undefined	Undefined; Undefined
12	-	Strawberry	Peento	-	H	Inferred	Undefined	Undefined	Undefined	Undefined	Undefined	Undefined	Undefined	Undefined	Undefined	Undefined	Undefined	Undefined	Undefined	Undefined	Undefined	Undefined	Undefined	Undefined	Undefined; Undefined
13	-	J.H.Hale	Lippiatt	-	H	Inferred	Undefined	Undefined	Undefined	Undefined	Undefined	Undefined	Undefined	Undefined	Undefined	Undefined	Undefined	Undefined	Undefined	Undefined	Undefined	Undefined	Undefined	Undefined	Undefined; Undefined
14	-	J.H.Hale	Quetta	-	H	Inferred	Undefined	Undefined	Undefined	Undefined	Undefined	Undefined	Undefined	Undefined	Undefined	Undefined	Undefined	Undefined	Undefined	Undefined	Undefined	Undefined	Undefined	Undefined	Undefined; Undefined
15	-	Red Grand	Early Sun Grand	-	H	Inferred	Undefined	Undefined	Undefined	Undefined	Undefined	Undefined	Undefined	Undefined	Undefined	Undefined	Undefined	Undefined	Undefined	Undefined	Undefined	Undefined	Undefined	Undefined	Undefined; Undefined
16	-	Kim	Early Elberta	-	H	Inferred	Undefined	Undefined	Undefined	Undefined	Undefined	Undefined	Undefined	Undefined	Undefined	Undefined	Undefined	Undefined	Undefined	Undefined	Undefined	Undefined	Undefined	Undefined	Undefined; Undefined
17	-	Early Sun Grand	Early Elberta	-	H	Inferred	Undefined	Undefined	Undefined	Undefined	Undefined	Undefined	Undefined	Undefined	Undefined	Undefined	Undefined	Undefined	Undefined	Undefined	Undefined	Undefined	Undefined	Undefined	Undefined; Undefined
18	-	Elberta	Greensboro	-	H	Inferred	Undefined	Undefined	Undefined	Undefined	Undefined	Undefined	Undefined	Undefined	Undefined	Undefined	Undefined	Undefined	Undefined	Undefined	Undefined	Undefined	Undefined	Undefined	Undefined; Undefined
19	-	Candoka	Flaming Gold	-	H	Inferred	Undefined	Undefined	Undefined	Undefined	Undefined	Undefined	Undefined	Undefined	Undefined	Undefined	Undefined	Undefined	Undefined	Undefined	Undefined	Undefined	Undefined	Undefined	Undefined; Undefined
20	-	Tuscan	Paloro	-	H	Inferred	Undefined	Undefined	Undefined	Undefined	Undefined	Undefined	Undefined	Undefined	Undefined	Undefined	Undefined	Undefined	Undefined	Undefined	Undefined	Undefined	Undefined	Undefined	Undefined; Undefined
21	-	Early Sun Grand	Royal Gold	-	H	Inferred	Undefined	Undefined	Undefined	Undefined	Undefined	Undefined	Undefined	Undefined	Undefined	Undefined	Undefined	Undefined	Undefined	Undefined	Undefined	Undefined	Undefined	Undefined	Undefined; Undefined
22	-	Sun Grand	Late LeGrand	-	H	Inferred	Undefined	Undefined	Undefined	Undefined	Undefined	Undefined	Undefined	Undefined	Undefined	Undefined	Undefined	Undefined	Undefined	Undefined	Undefined	Undefined	Undefined	Undefined	Undefined; Undefined
23	-	Maxine	Leader	-	H	Inferred	Undefined	Undefined	Undefined	Undefined	Undefined	Undefined	Undefined	Undefined	Undefined	Undefined	Undefined	Undefined	Undefined	Undefined	Undefined	Undefined	Undefined	Undefined	Undefined; Undefined
24	-	25	26	-	H	Inferred	Undefined	Undefined	Undefined	Undefined	Undefined	Undefined	Undefined	Undefined	Undefined	Undefined	Undefined	Undefined	Undefined	Undefined	Undefined	Undefined	Undefined	Undefined	Undefined; Undefined
25	-	Tuscan	Paloro	-	H	Inferred	Undefined	Undefined	Undefined	Undefined	Undefined	Undefined	Undefined	Undefined	Undefined	Undefined	Undefined	Undefined	Undefined	Undefined	Undefined	Undefined	Undefined	Undefined	Undefined; Undefined
26	-	Paloro	Pratt Low	-	H	Inferred	Undefined	Undefined	Undefined	Undefined	Undefined	Undefined	Undefined	Undefined	Undefined	Undefined	Undefined	Undefined	Undefined	Undefined	Undefined	Undefined	Undefined	Undefined	Undefined; Undefined
27	-	LeGrand	Early Elberta	-	H	Inferred	Undefined	Undefined	Undefined	Undefined	Undefined	Undefined	Undefined	Undefined	Undefined	Undefined	Undefined	Undefined	Undefined	Undefined	Undefined	Undefined	Undefined	Undefined	Undefined; Undefined
28	-	Red Diamond	Autumn Free	-	H	Inferred	Undefined	Undefined	Undefined	Undefined	Undefined	Undefined	Undefined	Undefined	Undefined	Undefined	Undefined	Undefined	Undefined	Undefined	Undefined	Undefined	Undefined	Undefined	Undefined; Undefined
29	-	NJ13232	Cherryred	-	H	Inferred	Undefined	Undefined	Undefined	Undefined	Undefined	Undefined	Undefined	Undefined	Undefined	Undefined	Undefined	Undefined	Undefined	Undefined	Undefined	Undefined	Undefined	Undefined	Undefined; Undefined
30	-	OHenry	Giant Babcock	-	H	Inferred	Undefined	Undefined	Undefined	Undefined	Undefined	Undefined	Undefined	Undefined	Undefined	Undefined	Undefined	Undefined	Undefined	Undefined	Undefined	Undefined	Undefined	Undefined	Undefined; Undefined
31	-	May Grand	Sam Houston	-	H	Inferred	Undefined	Undefined	Undefined	Undefined	Undefined	Undefined	Undefined	Undefined	Undefined	Undefined	Undefined	Undefined	Undefined	Undefined	Undefined	Undefined	Undefined	Undefined	Undefined; Undefined
32	-	Red Grand	Early Sun Grand	-	H	Inferred	Undefined	Undefined	Undefined	Undefined	Undefined	Undefined	Undefined	Undefined	Undefined	Undefined	Undefined	Undefined	Undefined	Undefined	Undefined	Undefined	Undefined	Undefined	Undefined; Undefined
33	-	34	Sam Houston	-	H	Inferred	Undefined	Undefined	Undefined	Undefined	Undefined	Undefined	Undefined	Undefined	Undefined	Undefined	Undefined	Undefined	Undefined	Undefined	Undefined	Undefined	Undefined	Undefined	Undefined; Undefined
34	-	May Grand	-	-	H	Inferred	Undefined	Undefined	Undefined	Undefined	Undefined	Undefined	Undefined	Undefined	Undefined	Undefined	Undefined	Undefined	Undefined	Undefined	Undefined	Undefined	Undefined	Undefined	Undefined; Undefined
35	-	Tasty Gold	Maycrest	-	H	Inferred	Undefined	Undefined	Undefined	Undefined	Undefined	Undefined	Undefined	Undefined	Undefined	Undefined	Undefined	Undefined	Undefined	Undefined	Undefined	Undefined	Undefined	Undefined	Undefined; Undefined
36	-	Red Free	Tom Grand	-	H	Inferred	Undefined	Undefined	Undefined	Undefined	Undefined	Undefined	Undefined	Undefined	Undefined	Undefined	Undefined	Undefined	Undefined	Undefined	Undefined	Undefined	Undefined	Undefined	Undefined; Undefined
37	FB4_INRA_Av_007	Snow Queen	Sanguine Pilat (Bf)	-	H	Micheletti et al., (2015)	Undefined	Undefined	Undefined	Undefined	Undefined	Undefined	Undefined	Undefined	Undefined	Undefined	Undefined	Undefined	Undefined	Undefined	Undefined	Undefined	Undefined	Undefined	Undefined; Undefined
38	-	OHenry	Giant Babcock	-	H	Inferred	Undefined	Undefined	Undefined	Undefined	Undefined	Undefined	Undefined	Undefined	Undefined	Undefined	Undefined	Undefined	Undefined	Undefined	Undefined	Undefined	Undefined	Undefined	Undefined; Undefined
39	-	May Grand	Sam Houston	-	H	Inferred	Undefined	Undefined	Undefined	Undefined	Undefined	Undefined	Undefined	Undefined	Undefined	Undefined	Undefined	Undefined	Undefined	Undefined	Undefined	Undefined	Undefined	Undefined	Undefined; Undefined
40	-	Red Grand	Op 65	-	H	Inferred	Undefined	Undefined	Undefined	Undefined	Undefined	Undefined	Undefined	Undefined	Undefined	Undefined	Undefined	Undefined	Undefined	Undefined	Undefined	Undefined	Undefined	Undefined	Undefined; Undefined
41	-	Sun Grand	Merrill Gem	-	H	Inferred	Undefined	Undefined	Undefined	Undefined	Undefined	Undefined	Undefined	Undefined	Undefined	Undefined	Undefined	Undefined	Undefined	Undefined	Undefined	Undefined	Undefined	Undefined	Undefined; Undefined
42	-	Palomar	Springtime	-	H	Inferred	Undefined	Undefined	Undefined	Undefined	Undefined	Undefined	Undefined	Undefined	Undefined	Undefined	Undefined	Undefined	Undefined	Undefined	Undefined	Undefined	Undefined	Undefined	Undefined; Undefined
43	-	Southland	Jewel	-	H	Inferred	Undefined	Undefined	Undefined	Undefined	Undefined	Undefined	Undefined	Undefined	Undefined	Undefined	Undefined	Undefined	Undefined	Undefined	Undefined	Undefined	Undefined	Undefined	Undefined; Undefined
44	-	43	43	-	H	Inferred	Undefined	Undefined	Undefined	Undefined	Undefined	Undefined	Undefined	Undefined	Undefined	Undefined	Undefined	Undefined	Undefined	Undefined	Undefined	Undefined	Undefined	Undefined	Undefined; Undefined
45	-	Elberta	Op 41	-	H	Inferred	Undefined	Undefined	Undefined	Undefined	Undefined	Undefined	Undefined	Undefined	Undefined	Undefined	Undefined	Undefined	Undefined	Undefined	Undefined	Undefined	Undefined	Undefined	Undefined; Undefined
46	-	Paloro	Round Tuscan	-	H	Inferred	Undefined	Undefined	Undefined	Undefined	Undefined	Undefined	Undefined	Undefined	Undefined	Undefined	Undefined	Undefined	Undefined	Undefined	Undefined	Undefined	Undefined	Undefined	Undefined; Undefined
47	-	Lippiatt	Golden Jubilee	-	H	Inferred	Undefined	Undefined	Undefined	Undefined	Undefined	Undefined	Undefined	Undefined	Undefined	Undefined	Undefined	Undefined	Undefined	Undefined	Undefined	Undefined	Undefined	Undefined	Undefined; Undefined
48	-	J.H.Hale	Redbird	-	H	Inferred	Undefined	Undefined	Undefined	Undefined	Undefined	Undefined	Undefined	Undefined	Undefined	Undefined	Undefined	Undefined	Undefined	Undefined	Undefined	Undefined	Undefined	Undefined	Undefined; Undefined
49	FB4_INRA_Av_008	Snow Queen	Sanguine Pilat (Bf)	-	H	Micheletti et al., (2015)	Undefined	Undefined	Undefined	Undefined	Undefined	Undefined	Undefined	Undefined	Undefined	Undefined	Undefined	Undefined	Undefined	Undefined	Undefined	Undefined	Undefined	Undefined	Undefined; Undefined
50	-	5	6	-	H	Inferred	Undefined	Undefined	Undefined	Undefined	Undefined	Undefined	Undefined	Undefined	Undefined	Undefined	Undefined	Undefined	Undefined	Undefined	Undefined	Undefined	Undefined	Undefined	Undefined; Undefined
51	-	Goldmine	Rio Oso Gem	-	H	Inferred	Undefined	Undefined	Undefined	Undefined	Undefined	Undefined	Undefined	Undefined	Undefined	Undefined	Undefined	Undefined	Undefined	Undefined	Undefined	Undefined	Undefined	Undefined	Undefined; Undefined
52	-	Goldmine	Early Elberta	-	H	Inferred	Undefined	Undefined	Undefined	Undefined	Undefined	Undefined	Undefined	Undefined	Undefined	Undefined	Undefined	Undefined	Undefined	Undefined	Undefined	Undefined	Undefined	Undefined	Undefined; Undefined
53	-	Nectalate	Op 39	-	H	Inferred	Undefined	Undefined	Undefined	Undefined	Undefined	Undefined	Undefined	Undefined	Undefined	Undefined	Undefined	Undefined	Undefined	Undefined	Undefined	Undefined	Undefined	Undefined	Undefined; Undefined
54	-	Red Gold	Fayette	-	H	Inferred	Undefined	Undefined	Undefined	Undefined	Undefined	Undefined	Undefined	Undefined	Undefined	Undefined	Undefined	Undefined	Undefined	Undefined	Undefined	Undefined	Undefined	Undefined	Undefined; Undefined
55	-	Amsden	Op 52	-	H	Inferred	Undefined	Undefined	Undefined	Undefined	Undefined	Undefined	Undefined	Undefined	Undefined	Undefined	Undefined	Undefined	Undefined	Undefined	Undefined	Undefined	Undefined	Undefined	Undefined; Undefined
56	-	Elberta	Op 42	-	H	Inferred	Undefined	Undefined	Undefined	Undefined	Undefined	Undefined	Undefined	Undefined	Undefined	Undefined	Undefined	Undefined	Undefined	Undefined	Undefined	Undefined	Undefined	Undefined	Undefined; Undefined
57	-	58	Op 21	-	H	Inferred	Undefined	Undefined	Undefined	Undefined	Undefined	Undefined	Undefined	Undefined	Undefined	Undefined	Undefined	Undefined	Undefined	Undefined	Undefined	Undefined	Undefined	Undefined	Undefined; Undefined
58	-	Cardeal	Aldrighi	-	H	Inferred	Undefined	Undefined	Undefined	Undefined	Undefined	Undefined	Undefined	Undefined	Undefined	Undefined	Undefined	Undefined	Undefined	Undefined	Undefined	Undefined	Undefined	Undefined	Undefined; Undefined
59	-	Amsden	Abobora	-	H	Inferred	Undefined	Undefined	Undefined	Undefined	Undefined	Undefined	Undefined	Undefined	Undefined	Undefined	Undefined	Undefined	Undefined	Undefined	Undefined	Undefined	Undefined	Undefined	Undefined; Undefined
60	-	Tuscan	Paloro	-	H	Inferred	Undefined	Undefined	Undefined	Undefined	Undefined	Undefined	Undefined	Undefined	Undefined	Undefined	Undefined	Undefined	Undefined	Undefined	Undefined	Undefined	Undefined	Undefined	Undefined; Undefined
61	-	Kinto	Tuscan	-	H	Inferred	Undefined	Undefined	Undefined	Undefined	Undefined	Undefined	Undefined	Undefined	Undefined	Undefined	Undefined	Undefined	Undefined	Undefined	Undefined	Undefined	Undefined	Undefined	Undefined; Undefined
61.43	-	Kinto	Tuscan	-	H	Micheletti et al., (2015)	Undefined	Undefined	Undefined	Undefined	Undefined	Undefined	Undefined	Undefined	Undefined	Undefined	Undefined	Undefined	Undefined	Undefined	Undefined	Undefined	Undefined	Undefined	Undefined; Undefined
62	-	Denjuro	Tuscan	-	H	Inferred	Undefined	Undefined	Undefined	Undefined	Undefined	Undefined	Undefined	Undefined	Undefined	Undefined	Undefined	Undefined	Undefined	Undefined	Undefined	Undefined	Undefined	Undefined	Undefined; Undefined
63	-	Denjuro	Orange Cling	-	H	Inferred	Undefined	Undefined	Undefined	Undefined	Undefined	Undefined	Undefined	Undefined	Undefined	Undefined	Undefined	Undefined	Undefined	Undefined	Undefined	Undefined	Undefined	Undefined	Undefined; Undefined
63.9	-	Denjuro	Orange Cling	-	H	Micheletti et al., (2015)	Undefined	Undefined	Undefined	Undefined	Undefined	Undefined	Undefined	Undefined	Undefined	Undefined	Undefined	Undefined	Undefined	Undefined	Undefined	Undefined	Undefined	Undefined	Undefined; Undefined
64	-	Early Elberta	Tuscan	-	H	Inferred	Undefined	Undefined	Undefined	Undefined	Undefined	Undefined	Undefined	Undefined	Undefined	Undefined	Undefined	Undefined	Undefined	Undefined	Undefined	Undefined	Undefined	Undefined	Undefined; Undefined
65	-	Okinawa	Panamint	-	H	Inferred	Undefined	Undefined	Undefined	Undefined	Undefined	Undefined	Undefined	Undefined	Undefined	Undefined	Undefined	Undefined	Undefined	Undefined	Undefined	Undefined	Undefined	Undefined	Undefined; Undefined
66	-	Mexican	Op 75	-	H	Inferred	Undefined	Undefined	Undefined	Undefined	Undefined	Undefined	Undefined	Undefined	Undefined	Undefined	Undefined	Undefined	Undefined	Undefined	Undefined	Undefined	Undefined	Undefined	Undefined; Undefined
67	-	Kiang Si	Independence	-	H	Inferred	Undefined	Undefined	Undefined	Undefined	Undefined	Undefined	Undefined	Undefined	Undefined	Undefined	Undefined	Undefined	Undefined	Undefined	Undefined	Undefined	Undefined	Undefined	Undefined; Undefined
68	-	Spring Red	Big Top	-	H	Inferred	Undefined	Undefined	Undefined	Undefined	Undefined	Undefined	Undefined	Undefined	Undefined	Undefined	Undefined	Undefined	Undefined	Undefined	Undefined	Undefined	Undefined	Undefined	Undefined; Undefined
69	-	Rio Oso Gem	Chinese Dwarf	-	H	Inferred	Undefined	Undefined	Undefined	Undefined	Undefined	Undefined	Undefined	Undefined	Undefined	Undefined	Undefined	Undefined	Undefined	Undefined	Undefined	Undefined	Undefined	Undefined	Undefined; Undefined
70	-	Early Elberta	Babcock	-	H	Inferred	Undefined	Undefined	Undefined	Undefined	Undefined	Undefined	Undefined	Undefined	Undefined	Undefined	Undefined	Undefined	Undefined	Undefined	Undefined	Undefined	Undefined	Undefined	Undefined; Undefined
71	-	Pamirskij 5	Rubira	-	H	Inferred	Undefined	Undefined	Undefined	Undefined	Undefined	Undefined	Undefined	Undefined	Undefined	Undefined	Undefined	Undefined	Undefined	Undefined	Undefined	Undefined	Undefined	Undefined	Undefined; Undefined
72	-	Venus	Op 79	-	H	Inferred	Undefined	Undefined	Undefined	Undefined	Undefined	Undefined	Undefined	Undefined	Undefined	Undefined	Undefined	Undefined	Undefined	Undefined	Undefined	Undefined	Undefined	Undefined	Undefined; Undefined
73	-	Lukens Honey	Early Elberta	-	H	Inferred	Undefined	Undefined	Undefined	Undefined	Undefined	Undefined	Undefined	Undefined	Undefined	Undefined	Undefined	Undefined	Undefined	Undefined	Undefined	Undefined	Undefined	Undefined	Undefined; Undefined
74	-	May Grand	Sam Houston	-	H	Inferred	Undefined	Undefined	Undefined	Undefined	Undefined	Undefined	Undefined	Undefined	Undefined	Undefined	Undefined	Undefined	Undefined	Undefined	Undefined	Undefined	Undefined	Undefined	Undefined; Undefined
75	-	Kim	LeGrand	-	H	Inferred	Undefined	Undefined	Undefined	Undefined	Undefined	Undefined	Undefined	Undefined	Undefined	Undefined	Undefined	Undefined	Undefined	Undefined	Undefined	Undefined	Undefined	Undefined	Undefined; Undefined
76	-	Red Diamond	Sprincrest	-	H	Inferred	Undefined	Undefined	Undefined	Undefined	Undefined	Undefined	Undefined	Undefined	Undefined	Undefined	Undefined	Undefined	Undefined	Undefined	Undefined	Undefined	Undefined	Undefined	Undefined; Undefined
77	-	Red Free	Autumn Gold	-	H	Inferred	Undefined	Undefined	Undefined	Undefined	Undefined	Undefined	Undefined	Undefined	Undefined	Undefined	Undefined	Undefined	Undefined	Undefined	Undefined	Undefined	Undefined	Undefined	Undefined; Undefined
78	-	Red Diamond	Op 80	-	H	Inferred	Undefined	Undefined	Undefined	Undefined	Undefined	Undefined	Undefined	Undefined	Undefined	Undefined	Undefined	Undefined	Undefined	Undefined	Undefined	Undefined	Undefined	Undefined	Undefined; Undefined
79	-	Red Diamond	Autumn Free	-	H	Inferred	Undefined	Undefined	Undefined	Undefined	Undefined	Undefined	Undefined	Undefined	Undefined	Undefined	Undefined	Undefined	Undefined	Undefined	Undefined	Undefined	Undefined	Undefined	Undefined; Undefined
80	-	Red Diamond	Aurora Grand	-	H	Inferred	Undefined	Undefined	Undefined	Undefined	Undefined	Undefined	Undefined	Undefined	Undefined	Undefined	Undefined	Undefined	Undefined	Undefined	Undefined	Undefined	Undefined	Undefined	Undefined; Undefined
81	-	Honey Blaze	D6090	-	H	Inferred	Undefined	Undefined	Undefined	Undefined	Undefined	Undefined	Undefined	Undefined	Undefined	Undefined	Undefined	Undefined	Undefined	Undefined	Undefined	Undefined	Undefined	Undefined	Undefined; Undefined
82	-	181	181	-	H	Inferred	Undefined	Undefined	Undefined	Undefined	Undefined	Undefined	Undefined	Undefined	Undefined	Undefined	Undefined	Undefined	Undefined	Undefined	Undefined	Undefined	Undefined	Undefined	Undefined; Undefined
83	-	Early Sun Grand	Op 82	-	H	Inferred	Undefined	Undefined	Undefined	Undefined	Undefined	Undefined	Undefined	Undefined	Undefined	Undefined	Undefined	Undefined	Undefined	Undefined	Undefined	Undefined	Undefined	Undefined	Undefined; Undefined
84	-	83	83	-	H	Inferred	Undefined	Undefined	Undefined	Undefined	Undefined	Undefined	Undefined	Undefined	Undefined	Undefined	Undefined	Undefined	Undefined	Undefined	Undefined	Undefined	Undefined	Undefined	Undefined; Undefined
85	-	83	84	-	H	Inferred	Undefined	Undefined	Undefined	Undefined	Undefined	Undefined	Undefined	Undefined	Undefined	Undefined	Undefined	Undefined	Undefined	Undefined	Undefined	Undefined	Undefined	Undefined	Undefined; Undefined
89	-	Pamirskij 5	Opale	-	H	Inferred	Undefined	Undefined	Undefined	Undefined	Undefined	Undefined	Undefined	Undefined	Undefined	Undefined	Undefined	Undefined	Undefined	Undefined	Undefined	Undefined	Undefined	Undefined	Undefined; Undefined
90	-	Snow Queen	Sanguine Pilat (Bf)	-	H	Inferred	Undefined	Undefined	Undefined	Undefined	Undefined	Undefined	Undefined	Undefined	Undefined	Undefined	Undefined	Undefined	Undefined	Undefined	Undefined	Undefined	Undefined	Undefined	Undefined; Undefined
91	-	Summer Grand	Sanguine Vineuse	-	H	Inferred	Undefined	Undefined	Undefined	Undefined	Undefined	Undefined	Undefined	Undefined	Undefined	Undefined	Undefined	Undefined	Undefined	Undefined	Undefined	Undefined	Undefined	Undefined	Undefined; Undefined
92	-	Big Top	Saturne	-	H	Inferred	Undefined	Undefined	Undefined	Undefined	Undefined	Undefined	Undefined	Undefined	Undefined	Undefined	Undefined	Undefined	Undefined	Undefined	Undefined	Undefined	Undefined	Undefined	Undefined; Undefined
93	-	NJ554367	G175E	-	H	Inferred	Undefined	Undefined	Undefined	Undefined	Undefined	Undefined	Undefined	Undefined	Undefined	Undefined	Undefined	Undefined	Undefined	Undefined	Undefined	Undefined	Undefined	Undefined	Undefined; Undefined
94	-	Fayette	Red Gold	-	H	Inferred	China	Undefined	Peach	White	Undefined	Undefined	Undefined	Undefined	Undefined	Undefined	Undefined	Round	Undefined	Undefined	Undefined	Undefined	Undefined	FNCD (2023)	Undefined; Undefined
95	-	Southland	Pesco Noce 1	-	H	Inferred	Undefined	Undefined	Undefined	Undefined	Undefined	Undefined	Undefined	Undefined	Undefined	Undefined	Undefined	Undefined	Undefined	Undefined	Undefined	Undefined	Undefined	Undefined	Undefined; Undefined
96	-	395	Redhaven	-	H	Inferred	Undefined	Undefined	Undefined	Undefined	Undefined	Undefined	Undefined	Undefined	Undefined	Undefined	Undefined	Undefined	Undefined	Undefined	Undefined	Undefined	Undefined	Undefined	Undefined; Undefined
98	FB4_INRA_Av_009	Michelini	Sanguine Pilat (Bf)	-	H	Micheletti et al., (2015)	Undefined	Undefined	Undefined	Undefined	Undefined	Undefined	Undefined	Undefined	Undefined	Undefined	Undefined	Undefined	Undefined	Undefined	Undefined	Undefined	Undefined	Undefined	Undefined; Undefined
99	-	Gold King	Op 87	-	H	Inferred	Undefined	Undefined	Undefined	Undefined	Undefined	Undefined	Undefined	Undefined	Undefined	Undefined	Undefined	Undefined	Undefined	Undefined	Undefined	Undefined	Undefined	Undefined	Undefined; Undefined
101	-	Chinese Cling	Op 91	-	H	Inferred	Undefined	Undefined	Undefined	Undefined	Undefined	Undefined	Undefined	Undefined	Undefined	Undefined	Undefined	Undefined	Undefined	Undefined	Undefined	Undefined	Undefined	Undefined	Undefined; Undefined
102	-	Big Top	II016	-	H	Inferred	Undefined	Undefined	Undefined	Undefined	Undefined	Undefined	Undefined	Undefined	Undefined	Undefined	Undefined	Undefined	Undefined	Undefined	Undefined	Undefined	Undefined	Undefined	Undefined; Undefined
103	-	Fireglobe	3 4M	-	H	Inferred	Undefined	Undefined	Undefined	Undefined	Undefined	Undefined	Undefined	Undefined	Undefined	Undefined	Undefined	Undefined	Undefined	Undefined	Undefined	Undefined	Undefined	Undefined	Undefined; Undefined
104	-	Lake City	Intermediaire	-	H	Inferred	Undefined	Undefined	Undefined	Undefined	Undefined	Undefined	Undefined	Undefined	Undefined	Undefined	Undefined	Undefined	Undefined	Undefined	Undefined	Undefined	Undefined	Undefined	Undefined; Undefined
105	-	Lake City	Interludio	-	H	Inferred	Undefined	Undefined	Undefined	Undefined	Undefined	Undefined	Undefined	Undefined	Undefined	Undefined	Undefined	Undefined	Undefined	Undefined	Undefined	Undefined	Undefined	Undefined	Undefined; Undefined
106	-	Nakatsu Hakuto	Nunome Wase	-	H	Inferred	Undefined	Undefined	Undefined	Undefined	Undefined	Undefined	Undefined	Undefined	Undefined	Undefined	Undefined	Undefined	Undefined	Undefined	Undefined	Undefined	Undefined	Undefined	Undefined; Undefined
107	-	Fantasia	Op 105	-	H	Inferred	Undefined	Undefined	Undefined	Undefined	Undefined	Undefined	Undefined	Undefined	Undefined	Undefined	Undefined	Undefined	Undefined	Undefined	Undefined	Undefined	Undefined	Undefined	Undefined; Undefined
108	-	Redhaven	Op 205	-	H	Inferred	Undefined	Undefined	Undefined	Undefined	Undefined	Undefined	Undefined	Undefined	Undefined	Undefined	Undefined	Undefined	Undefined	Undefined	Undefined	Undefined	Undefined	Undefined	Undefined; Undefined
110	-	Southland	Pesco Noce 1	-	H	Inferred	Undefined	Undefined	Undefined	Undefined	Undefined	Undefined	Undefined	Undefined	Undefined	Undefined	Undefined	Undefined	Undefined	Undefined	Undefined	Undefined	Undefined	Undefined	Undefined; Undefined
113	FB4_INRA_Av_010	Sanguine Super Tardive (Bf)	Fairlane	-	H	Micheletti et al., (2015)	Undefined	Undefined	Undefined	Undefined	Undefined	Undefined	Undefined	Undefined	Undefined	Undefined	Undefined	Undefined	Undefined	Undefined	Undefined	Undefined	Undefined	Undefined	Undefined; Undefined
114	-	LeGrand	Dripstonel	-	H	Inferred	Undefined	Undefined	Undefined	Undefined	Undefined	Undefined	Undefined	Undefined	Undefined	Undefined	Undefined	Undefined	Undefined	Undefined	Undefined	Undefined	Undefined	Undefined	Undefined; Undefined
116	-	Sweetcap	Op 116	-	H	Inferred	Undefined	Undefined	Undefined	Undefined	Undefined	Undefined	Undefined	Undefined	Undefined	Undefined	Undefined	Undefined	Undefined	Undefined	Undefined	Undefined	Undefined	Undefined	Undefined; Undefined
117	-	Chico 11	Prunusdavidiana(C 26712)	-	H	Inferred	Undefined	Undefined	Undefined	Undefined	Undefined	Undefined	Undefined	Undefined	Undefined	Undefined	Undefined	Undefined	Undefined	Undefined	Undefined	Undefined	Undefined	Undefined	Undefined; Undefined
119	-	J.H.Hale	Op 120	-	H	Inferred	Undefined	Undefined	Undefined	Undefined	Undefined	Undefined	Undefined	Undefined	Undefined	Undefined	Undefined	Undefined	Undefined	Undefined	Undefined	Undefined	Undefined	Undefined	Undefined; Undefined
120	-	Springtime	FV89 14	-	H	Inferred	Undefined	Undefined	Undefined	Undefined	Undefined	Undefined	Undefined	Undefined	Undefined	Undefined	Undefined	Undefined	Undefined	Undefined	Undefined	Undefined	Undefined	Undefined	Undefined; Undefined
121	-	Candoka	Flaming Gold	-	H	Inferred	Undefined	Undefined	Undefined	Undefined	Undefined	Undefined	Undefined	Undefined	Undefined	Undefined	Undefined	Undefined	Undefined	Undefined	Undefined	Undefined	Undefined	Undefined	Undefined; Undefined
122	-	121	320	-	H	Inferred	Undefined	Undefined	Undefined	Undefined	Undefined	Undefined	Undefined	Undefined	Undefined	Undefined	Undefined	Undefined	Undefined	Undefined	Undefined	Undefined	Undefined	Undefined	Undefined; Undefined
123	-	Okitsu	NJN17	-	H	Inferred	Undefined	Undefined	Undefined	Undefined	Undefined	Undefined	Undefined	Undefined	Undefined	Undefined	Undefined	Undefined	Undefined	Undefined	Undefined	Undefined	Undefined	Undefined	Undefined; Undefined
124	-	Stark Sun Glo	If 7131649	-	H	Inferred	Undefined	Undefined	Undefined	Undefined	Undefined	Undefined	Undefined	Undefined	Undefined	Undefined	Undefined	Undefined	Undefined	Undefined	Undefined	Undefined	Undefined	Undefined	Undefined; Undefined
125	-	J.H.Hale	Redbird	-	H	Inferred	Undefined	Undefined	Undefined	Undefined	Undefined	Undefined	Undefined	Undefined	Undefined	Undefined	Undefined	Undefined	Undefined	Undefined	Undefined	Undefined	Undefined	Undefined	Undefined; Undefined
126	-	Bradcrim	Diamond Jewel	-	H	Inferred	Undefined	Undefined	Undefined	Undefined	Undefined	Undefined	Undefined	Undefined	Undefined	Undefined	Undefined	Undefined	Undefined	Undefined	Undefined	Undefined	Undefined	Undefined	Undefined; Undefined
127	-	Flamekist	128	-	H	Inferred	Undefined	Undefined	Undefined	Undefined	Undefined	Undefined	Undefined	Undefined	Undefined	Undefined	Undefined	Undefined	Undefined	Undefined	Undefined	Undefined	Undefined	Undefined	Undefined; Undefined
128	-	Red King	Red King	-	H	Inferred	Undefined	Undefined	Undefined	Undefined	Undefined	Undefined	Undefined	Undefined	Undefined	Undefined	Undefined	Undefined	Undefined	Undefined	Undefined	Undefined	Undefined	Undefined	Undefined; Undefined
129	-	Denjuro	Orange Cling	-	H	Inferred	Undefined	Undefined	Undefined	Undefined	Undefined	Undefined	Undefined	Undefined	Undefined	Undefined	Undefined	Undefined	Undefined	Undefined	Undefined	Undefined	Undefined	Undefined	Undefined; Undefined
130	-	Nakatsu Hakuto	Nunome Wase	-	H	Inferred	Undefined	Undefined	Undefined	Undefined	Undefined	Undefined	Undefined	Undefined	Undefined	Undefined	Undefined	Undefined	Undefined	Undefined	Undefined	Undefined	Undefined	Undefined	Undefined; Undefined
131	-	Jalousia	Summer Grand	-	H	Inferred	Undefined	Undefined	Undefined	Undefined	Undefined	Undefined	Undefined	Undefined	Undefined	Undefined	Undefined	Undefined	Undefined	Undefined	Undefined	Undefined	Undefined	Undefined	Undefined; Undefined
132	-	Big Boy	Schumaker	-	H	Inferred	Undefined	Undefined	Undefined	Undefined	Undefined	Undefined	Undefined	Undefined	Undefined	Undefined	Undefined	Undefined	Undefined	Undefined	Undefined	Undefined	Undefined	Undefined	Undefined; Undefined
133	-	Nectalate	Op 142	-	H	Inferred	Undefined	Undefined	Undefined	Undefined	Undefined	Undefined	Undefined	Undefined	Undefined	Undefined	Undefined	Undefined	Undefined	Undefined	Undefined	Undefined	Undefined	Undefined	Undefined; Undefined
134	-	Nectalate	Op 143	-	H	Inferred	Undefined	Undefined	Undefined	Undefined	Undefined	Undefined	Undefined	Undefined	Undefined	Undefined	Undefined	Undefined	Undefined	Undefined	Undefined	Undefined	Undefined	Undefined	Undefined; Undefined
135	-	Yunnan	Bound Brook	-	H	Inferred	Undefined	Undefined	Undefined	Undefined	Undefined	Undefined	Undefined	Undefined	Undefined	Undefined	Undefined	Undefined	Undefined	Undefined	Undefined	Undefined	Undefined	Undefined	Undefined; Undefined
136	-	Nemaguard	135	-	H	Inferred	Undefined	Undefined	Undefined	Undefined	Undefined	Undefined	Undefined	Undefined	Undefined	Undefined	Undefined	Undefined	Undefined	Undefined	Undefined	Undefined	Undefined	Undefined	Undefined; Undefined
137	-	136	136	-	H	Inferred	Undefined	Undefined	Undefined	Undefined	Undefined	Undefined	Undefined	Undefined	Undefined	Undefined	Undefined	Undefined	Undefined	Undefined	Undefined	Undefined	Undefined	Undefined	Undefined; Undefined
138	-	Redskin	Southern Glow	-	H	Inferred	Undefined	Undefined	Undefined	Undefined	Undefined	Undefined	Undefined	Undefined	Undefined	Undefined	Undefined	Undefined	Undefined	Undefined	Undefined	Undefined	Undefined	Undefined	Undefined; Undefined
139	-	Firegold	5392	-	H	Inferred	Undefined	Undefined	Undefined	Undefined	Undefined	Undefined	Undefined	Undefined	Undefined	Undefined	Undefined	Undefined	Undefined	Undefined	Undefined	Undefined	Undefined	Undefined	Undefined; Undefined
140	-	Malo Konare	Summer Grand	-	H	Inferred	Undefined	Undefined	Undefined	Undefined	Undefined	Undefined	Undefined	Undefined	Undefined	Undefined	Undefined	Undefined	Undefined	Undefined	Undefined	Undefined	Undefined	Undefined	Undefined; Undefined
140.8	-	Malo Konare	Summer Grand	-	H	Micheletti et al., (2015)	Undefined	Undefined	Undefined	Undefined	Undefined	Undefined	Undefined	Undefined	Undefined	Undefined	Undefined	Undefined	Undefined	Undefined	Undefined	Undefined	Undefined	Undefined	Undefined; Undefined
142	-	-	-	-	H	Undefined	Undefined	Undefined	Undefined	Undefined	Undefined	Undefined	Undefined	Undefined	Undefined	Undefined	Undefined	Undefined	Undefined	Undefined	Undefined	Undefined	Undefined	Undefined	Undefined; Undefined
143	-	Real	Sunlite	-	H	Inferred	Undefined	Undefined	Undefined	Undefined	Undefined	Undefined	Undefined	Undefined	Undefined	Undefined	Undefined	Undefined	Undefined	Undefined	Undefined	Undefined	Undefined	Undefined	Undefined; Undefined
145	-	Golden Globe	R1T6	-	H	Inferred	Undefined	Undefined	Undefined	Undefined	Undefined	Undefined	Undefined	Undefined	Undefined	Undefined	Undefined	Undefined	Undefined	Undefined	Undefined	Undefined	Undefined	Undefined	Undefined; Undefined
146	-	Red Free	Tom Grand	-	H	Inferred	Undefined	Undefined	Undefined	Undefined	Undefined	Undefined	Undefined	Undefined	Undefined	Undefined	Undefined	Undefined	Undefined	Undefined	Undefined	Undefined	Undefined	Undefined	Undefined; Undefined
147	-	Okitsu	NJN17	-	H	Inferred	Undefined	Undefined	Undefined	Undefined	Undefined	Undefined	Undefined	Undefined	Undefined	Undefined	Undefined	Undefined	Undefined	Undefined	Undefined	Undefined	Undefined	Undefined	Undefined; Undefined
148	-	OHenry	Giant Babcock	-	H	Inferred	Undefined	Undefined	Undefined	Undefined	Undefined	Undefined	Undefined	Undefined	Undefined	Undefined	Undefined	Undefined	Undefined	Undefined	Undefined	Undefined	Undefined	Undefined	Undefined; Undefined
149	-	Rio Oso Gem	Fireglobe	-	H	Inferred	Undefined	Undefined	Undefined	Undefined	Undefined	Undefined	Undefined	Undefined	Undefined	Undefined	Undefined	Undefined	Undefined	Undefined	Undefined	Undefined	Undefined	Undefined	Undefined; Undefined
150	-	OHenry	Op 157	-	H	Inferred	Undefined	Undefined	Undefined	Undefined	Undefined	Undefined	Undefined	Undefined	Undefined	Undefined	Undefined	Undefined	Undefined	Undefined	Undefined	Undefined	Undefined	Undefined	Undefined; Undefined
151	-	Nect	Redwing	-	H	Inferred	Undefined	Undefined	Undefined	Undefined	Undefined	Undefined	Undefined	Undefined	Undefined	Undefined	Undefined	Undefined	Undefined	Undefined	Undefined	Undefined	Undefined	Undefined	Undefined; Undefined
152	-	Ouromel	Sunred	-	H	Inferred	Undefined	Undefined	Undefined	Undefined	Undefined	Undefined	Undefined	Undefined	Undefined	Undefined	Undefined	Undefined	Undefined	Undefined	Undefined	Undefined	Undefined	Undefined	Undefined; Undefined
153	-	J.H.Hale	Levy	-	H	Inferred	Undefined	Undefined	Undefined	Undefined	Undefined	Undefined	Undefined	Undefined	Undefined	Undefined	Undefined	Undefined	Undefined	Undefined	Undefined	Undefined	Undefined	Undefined	Undefined; Undefined
154	-	153	153	-	H	Inferred	Undefined	Undefined	Undefined	Undefined	Undefined	Undefined	Undefined	Undefined	Undefined	Undefined	Undefined	Undefined	Undefined	Undefined	Undefined	Undefined	Undefined	Undefined	Undefined; Undefined
155	-	157	157	-	H	Inferred	Undefined	Undefined	Undefined	Undefined	Undefined	Undefined	Undefined	Undefined	Undefined	Undefined	Undefined	Undefined	Undefined	Undefined	Undefined	Undefined	Undefined	Undefined	Undefined; Undefined
156	-	OHenry	Giant Babcock	-	H	Inferred	Undefined	Undefined	Undefined	Undefined	Undefined	Undefined	Undefined	Undefined	Undefined	Undefined	Undefined	Undefined	Undefined	Undefined	Undefined	Undefined	Undefined	Undefined	Undefined; Undefined
157	-	Peach sel 13	156	-	H	Inferred	Undefined	Undefined	Undefined	Undefined	Undefined	Undefined	Undefined	Undefined	Undefined	Undefined	Undefined	Undefined	Undefined	Undefined	Undefined	Undefined	Undefined	Undefined	Undefined; Undefined
158	-	J.H.Hale	Valiant	-	H	Inferred	Undefined	Undefined	Undefined	Undefined	Undefined	Undefined	Undefined	Undefined	Undefined	Undefined	Undefined	Undefined	Undefined	Undefined	Undefined	Undefined	Undefined	Undefined	Undefined; Undefined
159	-	158	Op 164	-	H	Inferred	Undefined	Undefined	Undefined	Undefined	Undefined	Undefined	Undefined	Undefined	Undefined	Undefined	Undefined	Undefined	Undefined	Undefined	Undefined	Undefined	Undefined	Undefined	Undefined; Undefined
160	-	Dixiland	FV240 1	-	H	Inferred	Undefined	Undefined	Undefined	Undefined	Undefined	Undefined	Undefined	Undefined	Undefined	Undefined	Undefined	Undefined	Undefined	Undefined	Undefined	Undefined	Undefined	Undefined	Undefined; Undefined
161	-	Maxine	July Elberta	-	H	Inferred	Undefined	Undefined	Undefined	Undefined	Undefined	Undefined	Undefined	Undefined	Undefined	Undefined	Undefined	Undefined	Undefined	Undefined	Undefined	Undefined	Undefined	Undefined	Undefined; Undefined
162	-	161	Op 166	-	H	Inferred	Undefined	Undefined	Undefined	Undefined	Undefined	Undefined	Undefined	Undefined	Undefined	Undefined	Undefined	Undefined	Undefined	Undefined	Undefined	Undefined	Undefined	Undefined	Undefined; Undefined
163	-	262	Maycrest	-	H	Inferred	Undefined	Undefined	Undefined	Undefined	Undefined	Undefined	Undefined	Undefined	Undefined	Undefined	Undefined	Undefined	Undefined	Undefined	Undefined	Undefined	Undefined	Undefined	Undefined; Undefined
164	-	Early Muir	Op 167	-	H	Inferred	Undefined	Undefined	Undefined	Undefined	Undefined	Undefined	Undefined	Undefined	Undefined	Undefined	Undefined	Undefined	Undefined	Undefined	Undefined	Undefined	Undefined	Undefined	Undefined; Undefined
165	-	Dix10 A 4	Dixon 1	-	H	Inferred	Undefined	Undefined	Undefined	Undefined	Undefined	Undefined	Undefined	Undefined	Undefined	Undefined	Undefined	Undefined	Undefined	Undefined	Undefined	Undefined	Undefined	Undefined	Undefined; Undefined
166	-	Caldred	A54P455	-	H	Inferred	Undefined	Undefined	Undefined	Undefined	Undefined	Undefined	Undefined	Undefined	Undefined	Undefined	Undefined	Undefined	Undefined	Undefined	Undefined	Undefined	Undefined	Undefined	Undefined; Undefined
167	-	Halehaven	Vedette	-	H	Inferred	Undefined	Undefined	Undefined	Undefined	Undefined	Undefined	Undefined	Undefined	Undefined	Undefined	Undefined	Undefined	Undefined	Undefined	Undefined	Undefined	Undefined	Undefined	Undefined; Undefined
168	-	Wan Xiang	Chang Shi lang	-	H	Inferred	Undefined	Undefined	Undefined	Undefined	Undefined	Undefined	Undefined	Undefined	Undefined	Undefined	Undefined	Undefined	Undefined	Undefined	Undefined	Undefined	Undefined	Undefined	Undefined; Undefined
169	-	Nakatsu Hakuto	Nunome Wase	-	H	Inferred	Undefined	Undefined	Undefined	Undefined	Undefined	Undefined	Undefined	Undefined	Undefined	Undefined	Undefined	Undefined	Undefined	Undefined	Undefined	Undefined	Undefined	Undefined	Undefined; Undefined
170	-	-	-	-	H	Undefined	Undefined	Undefined	Undefined	Undefined	Undefined	Undefined	Undefined	Undefined	Undefined	Undefined	Undefined	Undefined	Undefined	Undefined	Undefined	Undefined	Undefined	Undefined	Undefined; Undefined
171	-	May Grand	170	-	H	Inferred	Undefined	Undefined	Undefined	Undefined	Undefined	Undefined	Undefined	Undefined	Undefined	Undefined	Undefined	Undefined	Undefined	Undefined	Undefined	Undefined	Undefined	Undefined	Undefined; Undefined
172	-	171	Sam Houston	-	H	Inferred	Undefined	Undefined	Undefined	Undefined	Undefined	Undefined	Undefined	Undefined	Undefined	Undefined	Undefined	Undefined	Undefined	Undefined	Undefined	Undefined	Undefined	Undefined	Undefined; Undefined
173	-	Tasty Gold	Maycrest	-	H	Inferred	Undefined	Undefined	Undefined	Undefined	Undefined	Undefined	Undefined	Undefined	Undefined	Undefined	Undefined	Undefined	Undefined	Undefined	Undefined	Undefined	Undefined	Undefined	Undefined; Undefined
179	FB4_INRA_Av_011	OHenry	Sanguine Super Tardive (Bf)	-	H	Micheletti et al., (2015)	Undefined	Undefined	Undefined	Undefined	Undefined	Undefined	Undefined	Undefined	Undefined	Undefined	Undefined	Undefined	Undefined	Undefined	Undefined	Undefined	Undefined	Undefined	Undefined; Undefined
181	-	May Grand	Peach Sel 9	-	H	Inferred	Undefined	Undefined	Undefined	Undefined	Undefined	Undefined	Undefined	Undefined	Undefined	Undefined	Undefined	Undefined	Undefined	Undefined	Undefined	Undefined	Undefined	Undefined	Undefined; Undefined
228	-	Kinto	Tuscan	-	H	Inferred	Undefined	Undefined	Undefined	Undefined	Undefined	Undefined	Undefined	Undefined	Undefined	Undefined	Undefined	Undefined	Undefined	Undefined	Undefined	Undefined	Undefined	Undefined	Undefined; Undefined
229	-	Belle	Fogato	-	H	Inferred	Undefined	Undefined	Undefined	Undefined	Undefined	Undefined	Undefined	Undefined	Undefined	Undefined	Undefined	Undefined	Undefined	Undefined	Undefined	Undefined	Undefined	Undefined	Undefined; Undefined
249	-	May Grand	Sam Houston	-	H	Inferred	Undefined	Undefined	Undefined	Undefined	Undefined	Undefined	Undefined	Undefined	Undefined	Undefined	Undefined	Undefined	Undefined	Undefined	Undefined	Undefined	Undefined	Undefined	Undefined; Undefined
262	-	May Grand	Op 266	-	H	Inferred	Undefined	Undefined	Undefined	Undefined	Undefined	Undefined	Undefined	Undefined	Undefined	Undefined	Undefined	Undefined	Undefined	Undefined	Undefined	Undefined	Undefined	Undefined	Undefined; Undefined
264	-	Jubilee	Keimoes	-	H	Inferred	Undefined	Undefined	Undefined	Undefined	Undefined	Undefined	Undefined	Undefined	Undefined	Undefined	Undefined	Undefined	Undefined	Undefined	Undefined	Undefined	Undefined	Undefined	Undefined; Undefined
320	-	Nectalate	Op 122	-	H	Inferred	Undefined	Undefined	Undefined	Undefined	Undefined	Undefined	Undefined	Undefined	Undefined	Undefined	Undefined	Undefined	Undefined	Undefined	Undefined	Undefined	Undefined	Undefined	Undefined; Undefined
325	-	Stark Sun Glo	If 7131649	-	H	Inferred	Undefined	Undefined	Undefined	Undefined	Undefined	Undefined	Undefined	Undefined	Undefined	Undefined	Undefined	Undefined	Undefined	Undefined	Undefined	Undefined	Undefined	Undefined	Undefined; Undefined
328	-	NJ238	Sunred	-	H	Inferred	Undefined	Undefined	Undefined	Undefined	Undefined	Undefined	Undefined	Undefined	Undefined	Undefined	Undefined	Undefined	Undefined	Undefined	Undefined	Undefined	Undefined	Undefined	Undefined; Undefined
395	-	Bonetti 2	Impero	-	H	Inferred	Undefined	Undefined	Undefined	Undefined	Undefined	Undefined	Undefined	Undefined	Undefined	Undefined	Undefined	Undefined	Undefined	Undefined	Undefined	Undefined	Undefined	Undefined	Undefined; Undefined
500	-	Aurelio Grand	142	-	H	Inferred	Undefined	Undefined	Undefined	Undefined	Undefined	Undefined	Undefined	Undefined	Undefined	Undefined	Undefined	Undefined	Undefined	Undefined	Undefined	Undefined	Undefined	Undefined	Undefined; Undefined
501	-	1	Nectalate	-	H	Micheletti et al., (2015)	Undefined	Undefined	Undefined	Undefined	Undefined	Undefined	Undefined	Undefined	Undefined	Undefined	Undefined	Undefined	Undefined	Undefined	Undefined	Undefined	Undefined	Undefined	Undefined; Undefined
504	-	Bradcrim	Diamond Jewel	-	H	Micheletti et al., (2015)	Undefined	Undefined	Undefined	Undefined	Undefined	Undefined	Undefined	Undefined	Undefined	Undefined	Undefined	Undefined	Undefined	Undefined	Undefined	Undefined	Undefined	Undefined	Undefined; Undefined
505	-	Carman	Slappey	-	H	Micheletti et al., (2015)	Undefined	Undefined	Undefined	Undefined	Undefined	Undefined	Undefined	Undefined	Undefined	Undefined	Undefined	Undefined	Undefined	Undefined	Undefined	Undefined	Undefined	Undefined	Undefined; Undefined
506	-	Fayette	Red Gold	-	H	Micheletti et al., (2015)	Undefined	Undefined	Undefined	Undefined	Undefined	Undefined	Undefined	Undefined	Undefined	Undefined	Undefined	Undefined	Undefined	Undefined	Undefined	Undefined	Undefined	Undefined	Undefined; Undefined
507	-	Flamekist	Red King F2	-	H	Micheletti et al., (2015)	Undefined	Undefined	Undefined	Undefined	Undefined	Undefined	Undefined	Undefined	Undefined	Undefined	Undefined	Undefined	Undefined	Undefined	Undefined	Undefined	Undefined	Undefined	Undefined; Undefined
508	-	FV89 14	Springtime	-	H	Micheletti et al., (2015)	Undefined	Undefined	Undefined	Undefined	Undefined	Undefined	Undefined	Undefined	Undefined	Undefined	Undefined	Undefined	Undefined	Undefined	Undefined	Undefined	Undefined	Undefined	Undefined; Undefined
509	-	Gang Shan Bai	Tachibana Wase	-	H	Micheletti et al., (2015)	Undefined	Undefined	Undefined	Undefined	Undefined	Undefined	Undefined	Undefined	Undefined	Undefined	Undefined	Undefined	Undefined	Undefined	Undefined	Undefined	Undefined	Undefined	Undefined; Undefined
510	-	Goldmine	July Elberta	-	H	Micheletti et al., (2015)	Undefined	Undefined	Undefined	Undefined	Undefined	Undefined	Undefined	Undefined	Undefined	Undefined	Undefined	Undefined	Undefined	Undefined	Undefined	Undefined	Undefined	Undefined	Undefined; Undefined
511	-	Jing Yu	NJN76	-	A	Cheng et al., (2009)	Undefined	Undefined	Undefined	Undefined	Undefined	Undefined	Undefined	Undefined	Undefined	Undefined	Undefined	Undefined	Undefined	Undefined	Undefined	Undefined	Undefined	Undefined	Undefined; Undefined
512	-	Le Grand	Sun Grand	-	H	Micheletti et al., (2015)	Undefined	Undefined	Undefined	Undefined	Undefined	Undefined	Undefined	Undefined	Undefined	Undefined	Undefined	Undefined	Undefined	Undefined	Undefined	Undefined	Undefined	Undefined	Undefined; Undefined
513	-	Lemon Free	P 135201	-	H	Micheletti et al., (2015)	Undefined	Undefined	Undefined	Undefined	Undefined	Undefined	Undefined	Undefined	Undefined	Undefined	Undefined	Undefined	Undefined	Undefined	Undefined	Undefined	Undefined	Undefined	Undefined; Undefined
514	-	May Grand	Peach	-	H	Micheletti et al., (2015)	Undefined	Undefined	Undefined	Undefined	Undefined	Undefined	Undefined	Undefined	Undefined	Undefined	Undefined	Undefined	Undefined	Undefined	Undefined	Undefined	Undefined	Undefined	Undefined; Undefined
515	-	May Grand	Red Grand	-	H	Micheletti et al., (2015)	Undefined	Undefined	Undefined	Undefined	Undefined	Undefined	Undefined	Undefined	Undefined	Undefined	Undefined	Undefined	Undefined	Undefined	Undefined	Undefined	Undefined	Undefined	Undefined; Undefined
516	-	Red Diamond	Springcrest	-	H	Micheletti et al., (2015)	Undefined	Undefined	Undefined	Undefined	Undefined	Undefined	Undefined	Undefined	Undefined	Undefined	Undefined	Undefined	Undefined	Undefined	Undefined	Undefined	Undefined	Undefined	Undefined; Undefined
517	-	Redhaven	Veefreeze	(Redhaven x Veefreeze) doubled haploid	H	Micheletti et al., (2015)	Undefined	Undefined	Undefined	Undefined	Undefined	Undefined	Undefined	Undefined	Undefined	Undefined	Undefined	Undefined	Undefined	Undefined	Undefined	Undefined	Undefined	Undefined	Undefined; Undefined
518	-	Rodeo	Kirkman Gem	-	H	Micheletti et al., (2015)	Undefined	Undefined	Undefined	Undefined	Undefined	Undefined	Undefined	Undefined	Undefined	Undefined	Undefined	Undefined	Undefined	Undefined	Undefined	Undefined	Undefined	Undefined	Undefined; Undefined
519	-	Rui Guang 3	May fire	-	H	Micheletti et al., (2015)	Undefined	Undefined	Undefined	Undefined	Undefined	Undefined	Undefined	Undefined	Undefined	Undefined	Undefined	Undefined	Undefined	Undefined	Undefined	Undefined	Undefined	Undefined	Undefined; Undefined
520	-	Yu Lu	Zao Sheng Shui Mi	-	H	Micheletti et al., (2015)	Undefined	Undefined	Undefined	Undefined	Undefined	Undefined	Undefined	Undefined	Undefined	Undefined	Undefined	Undefined	Undefined	Undefined	Undefined	Undefined	Undefined	Undefined	Undefined; Undefined
521	-	Zao Hong 2	Flatpeach	-	H	Micheletti et al., (2015)	Undefined	Undefined	Undefined	Undefined	Undefined	Undefined	Undefined	Undefined	Undefined	Undefined	Undefined	Undefined	Undefined	Undefined	Undefined	Undefined	Undefined	Undefined	Undefined; Undefined
522	-	509	Zhao Xia	-	H	Micheletti et al., (2015)	Undefined	Undefined	Undefined	Undefined	Undefined	Undefined	Undefined	Undefined	Undefined	Undefined	Undefined	Undefined	Undefined	Undefined	Undefined	Undefined	Undefined	Undefined	Undefined; Undefined
523	-	514F2	Early Sun Grand	[514F2x (Early Sun Grand op) F2]F2	H	Micheletti et al., (2015)	Undefined	Undefined	Undefined	Undefined	Undefined	Undefined	Undefined	Undefined	Undefined	Undefined	Undefined	Undefined	Undefined	Undefined	Undefined	Undefined	Undefined	Undefined	Undefined; Undefined
2517	-	-	-	-	-	Cheng et al., (2009)	Undefined	Undefined	Undefined	Undefined	Undefined	Undefined	Undefined	Undefined	Undefined	Undefined	Undefined	Undefined	Undefined	Undefined	Undefined	Undefined	Undefined	Undefined	Undefined; Undefined
3644	-	-	-	-	H	Micheletti et al., (2015)	Undefined	Undefined	Undefined	Undefined	Undefined	Undefined	Undefined	Undefined	Undefined	Undefined	Undefined	Undefined	Undefined	Undefined	Undefined	Undefined	Undefined	Undefined	Undefined; Undefined
3965	-	-	-	-	H	Micheletti et al., (2015)	Undefined	Undefined	Undefined	Undefined	Undefined	Undefined	Undefined	Undefined	Undefined	Undefined	Undefined	Undefined	Undefined	Undefined	Undefined	Undefined	Undefined	Undefined	Undefined; Undefined
5392	-	-	-	-	H	Undefined	Undefined	Undefined	Undefined	Undefined	Undefined	Undefined	Undefined	Undefined	Undefined	Undefined	Undefined	Undefined	Undefined	Undefined	Undefined	Undefined	Undefined	Undefined	Undefined; Undefined
5392.27	FB4_INRA_Av_019	Malo Konare	Weeping Flower Peach	-	H	Micheletti et al., (2015)	Undefined	Undefined	Undefined	Undefined	Undefined	Undefined	Undefined	Undefined	Undefined	Undefined	Undefined	Undefined	Undefined	Undefined	Undefined	Undefined	Undefined	Undefined	Undefined; Undefined
59125	-	-	-	-	H	Undefined	Undefined	Undefined	Undefined	Undefined	Undefined	Undefined	Undefined	Undefined	Undefined	Undefined	Undefined	Undefined	Undefined	Undefined	Undefined	Undefined	Undefined	Undefined	Undefined; Undefined
(J.H.Hale x Quetta)	-	J.H.Hale	Quetta	-	H	Fresnedo-Ramírez et al., (2015)	Undefined	Undefined	Undefined	Undefined	Undefined	Undefined	Undefined	Undefined	Undefined	Undefined	Undefined	Undefined	Undefined	Undefined	Undefined	Undefined	Undefined	Undefined	Undefined; Undefined
11_11_37	-	-	-	-	-	Fresnedo-Ramírez et al., (2015)	Undefined	Undefined	Undefined	Undefined	Undefined	Undefined	Undefined	Undefined	Undefined	Undefined	Undefined	Undefined	Undefined	Undefined	Undefined	Undefined	Undefined	Undefined	Undefined; Undefined
111LB51	-	Golden Supreme	Nectarine	-	H	Micheletti et al., (2015)	Undefined	Undefined	Undefined	Undefined	Undefined	Undefined	Undefined	Undefined	Undefined	Undefined	Undefined	Undefined	Undefined	Undefined	Undefined	Undefined	Undefined	Undefined	Undefined; Undefined
14 14M	-	20 6B	Sunhigh	-	H	Okie (1998)	Undefined	Undefined	Undefined	Undefined	Undefined	Undefined	Undefined	Undefined	Undefined	Undefined	Undefined	Undefined	Undefined	Undefined	Undefined	Undefined	Undefined	Undefined	Undefined; Undefined
17 13	-	5513A21	Op 30	-	H	Undefined	Undefined	Undefined	Undefined	Undefined	Undefined	Undefined	Undefined	Undefined	Undefined	Undefined	Undefined	Undefined	Undefined	Undefined	Undefined	Undefined	Undefined	Undefined	Undefined; Undefined
18_8_23	-	-	-	-	-	Fresnedo-Ramírez et al., (2015)	Undefined	Undefined	Undefined	Undefined	Undefined	Undefined	Undefined	Undefined	Undefined	Undefined	Undefined	Undefined	Undefined	Undefined	Undefined	Undefined	Undefined	Undefined	Undefined; Undefined
19_2_72	-	-	-	-	-	Fresnedo-Ramírez et al., (2015)	Undefined	Undefined	Undefined	Undefined	Undefined	Undefined	Undefined	Undefined	Undefined	Undefined	Undefined	Undefined	Undefined	Undefined	Undefined	Undefined	Undefined	Undefined	Undefined; Undefined
20 6B	-	Rio Oso Gem	Sunbeam	-	H	Undefined	Undefined	Undefined	Undefined	Undefined	Undefined	Undefined	Undefined	Undefined	Undefined	Undefined	Undefined	Undefined	Undefined	Undefined	Undefined	Undefined	Undefined	Undefined	Undefined; Undefined
204LF555	-	Honey Kist	Royal Glory	-	H	Micheletti et al., (2015)	Undefined	Undefined	Undefined	Undefined	Undefined	Undefined	Undefined	Undefined	Undefined	Undefined	Undefined	Undefined	Undefined	Undefined	Undefined	Undefined	Undefined	Undefined	Undefined; Undefined
25 11	-	-	-	-	H	Micheletti et al., (2015)	Undefined	Undefined	Undefined	Undefined	Undefined	Undefined	Undefined	Undefined	Undefined	Undefined	Undefined	Undefined	Undefined	Undefined	Undefined	Undefined	Undefined	Undefined	Undefined; Undefined
25 17	-	-	-	-	H	Micheletti et al., (2015)	Undefined	Undefined	Undefined	Undefined	Undefined	Undefined	Undefined	Undefined	Undefined	Undefined	Undefined	Undefined	Undefined	Undefined	Undefined	Undefined	Undefined	Undefined	Undefined; Undefined
3 4M	-	-	-	-	H	Undefined	Undefined	Undefined	Undefined	Undefined	Undefined	Undefined	Undefined	Undefined	Undefined	Undefined	Undefined	Undefined	Undefined	Undefined	Undefined	Undefined	Undefined	Undefined	Undefined; Undefined
4A4	-	Early Muir	Op 1	-	H	Undefined	Undefined	Undefined	Undefined	Undefined	Undefined	Undefined	Undefined	Undefined	Undefined	Undefined	Undefined	Undefined	Undefined	Undefined	Undefined	Undefined	Undefined	Undefined	Undefined; Undefined
514F2	-	May Grand	Peach	-	H	Micheletti et al., (2015)	Undefined	Undefined	Undefined	Undefined	Undefined	Undefined	Undefined	Undefined	Undefined	Undefined	Undefined	Undefined	Undefined	Undefined	Undefined	Undefined	Undefined	Undefined	Undefined; Undefined
5513A21	-	-	-	-	H	Undefined	Undefined	Undefined	Undefined	Undefined	Undefined	Undefined	Undefined	Undefined	Undefined	Undefined	Undefined	Undefined	Undefined	Undefined	Undefined	Undefined	Undefined	Undefined	Undefined; Undefined
60 24 7	-	-	-	-	H	Undefined	Undefined	Undefined	Undefined	Undefined	Undefined	Undefined	Undefined	Undefined	Undefined	Undefined	Undefined	Undefined	Undefined	Undefined	Undefined	Undefined	Undefined	Undefined	Undefined; Undefined
7392 Almond	FB4_INRA_Av_109	Honey Blaze	Del Cid	-	H	Micheletti et al., (2015)	Undefined	Undefined	Undefined	Undefined	Undefined	Undefined	Undefined	Undefined	Undefined	Undefined	Undefined	Undefined	Undefined	Undefined	Undefined	Undefined	Undefined	Undefined	Undefined; Undefined
776F213	-	Golden Supreme	Nectarine	-	H	Undefined	Undefined	Undefined	Undefined	Undefined	Undefined	Undefined	Undefined	Undefined	Undefined	Undefined	Undefined	Undefined	Undefined	Undefined	Undefined	Undefined	Undefined	Undefined	Undefined; Undefined
8 21 Pan Tao	-	-	-	-	H	Micheletti et al., (2015)	Undefined	Undefined	Undefined	Undefined	Undefined	Undefined	Undefined	Undefined	Undefined	Undefined	Undefined	Undefined	Undefined	Undefined	Undefined	Undefined	Undefined	Undefined	Undefined; Undefined
81 25 6	-	Jing Yu	NJN76	-	A	Cheng et al., (2009); Li et al., (2013)	Undefined	Undefined	Undefined	Undefined	Undefined	Undefined	Undefined	Undefined	Undefined	Undefined	Undefined	Undefined	Undefined	Undefined	Undefined	Undefined	Undefined	Undefined	Undefined; Undefined
81 4 10	-	-	-	-	H	Li et al., (2013)	Undefined	Undefined	Undefined	Undefined	Undefined	Undefined	Undefined	Undefined	Undefined	Undefined	Undefined	Undefined	Undefined	Undefined	Undefined	Undefined	Undefined	Undefined	Undefined; Undefined
A 369	-	-	-	-	H	Micheletti et al., (2015)	Undefined	Undefined	Undefined	Undefined	Undefined	Undefined	Undefined	Undefined	Undefined	Undefined	Undefined	Undefined	Undefined	Undefined	Undefined	Undefined	Undefined	Undefined	Undefined; Undefined
A Bu Bai Tao	-	-	-	-	H	Li et al., (2013)	Japan	Undefined	Peach	White	Undefined	Undefined	Undefined	Undefined	Undefined	Undefined	Undefined	Round	Undefined	Undefined	Undefined	Undefined	Undefined	Li et al., (2013)	https://doi.org/10.1186/1471-2156-14-84; Undefined
A334	-	-	-	-	-	Vanderzande et al., (2019)	Undefined	Undefined	Undefined	Undefined	Undefined	Undefined	Undefined	Undefined	Undefined	Undefined	Undefined	Undefined	Undefined	Undefined	Undefined	Undefined	Undefined	Undefined	Undefined; Undefined
A367	-	-	-	-	-	Vanderzande et al., (2019)	Undefined	Undefined	Undefined	Undefined	Undefined	Undefined	Undefined	Undefined	Undefined	Undefined	Undefined	Undefined	Undefined	Undefined	Undefined	Undefined	Undefined	Undefined	Undefined; Undefined
A371	-	-	-	-	-	Vanderzande et al., (2019)	Undefined	Undefined	Undefined	Undefined	Undefined	Undefined	Undefined	Undefined	Undefined	Undefined	Undefined	Undefined	Undefined	Undefined	Undefined	Undefined	Undefined	Undefined	Undefined; Undefined
A405	-	-	-	-	-	Vanderzande et al., (2019)	Undefined	Undefined	Undefined	Undefined	Undefined	Undefined	Undefined	Undefined	Undefined	Undefined	Undefined	Undefined	Undefined	Undefined	Undefined	Undefined	Undefined	Undefined	Undefined; Undefined
A419	-	-	-	-	-	Vanderzande et al., (2019)	Undefined	Undefined	Undefined	Undefined	Undefined	Undefined	Undefined	Undefined	Undefined	Undefined	Undefined	Undefined	Undefined	Undefined	Undefined	Undefined	Undefined	Undefined	Undefined; Undefined
A500	-	-	-	-	-	Vanderzande et al., (2019)	Undefined	Undefined	Undefined	Undefined	Undefined	Undefined	Undefined	Undefined	Undefined	Undefined	Undefined	Undefined	Undefined	Undefined	Undefined	Undefined	Undefined	Undefined	Undefined; Undefined
A54P455	-	-	-	-	H	Undefined	Undefined	Undefined	Undefined	Undefined	Undefined	Undefined	Undefined	Undefined	Undefined	Undefined	Undefined	Undefined	Undefined	Undefined	Undefined	Undefined	Undefined	Undefined	Undefined; Undefined
A604	-	-	-	-	-	Vanderzande et al., (2019)	Undefined	Undefined	Undefined	Undefined	Undefined	Undefined	Undefined	Undefined	Undefined	Undefined	Undefined	Undefined	Undefined	Undefined	Undefined	Undefined	Undefined	Undefined	Undefined; Undefined
A657	-	Bradley	A334	-	A	Vanderzande et al., (2019)	USA	Undefined	Peach	Undefined	Undefined	Undefined	Undefined	Undefined	Undefined	Undefined	Undefined	Undefined	Undefined	Undefined	Undefined	Undefined	Undefined	Undefined	Undefined; Undefined
A663	-	Bradley	A334	-	A	Vanderzande et al., (2019)	USA	Undefined	Peach	Undefined	Undefined	Undefined	Undefined	Undefined	Undefined	Undefined	Undefined	Undefined	Undefined	Undefined	Undefined	Undefined	Undefined	Undefined	Undefined; Undefined
A665	-	A371	A367	-	A	Vanderzande et al., (2019)	USA	Undefined	Peach	Undefined	Undefined	Undefined	Undefined	Undefined	Undefined	Undefined	Undefined	Undefined	Undefined	Undefined	Undefined	Undefined	Undefined	Undefined	Undefined; Undefined
A672	-	A405	A419	-	A	Vanderzande et al., (2019)	USA	Undefined	Peach	Undefined	Undefined	Undefined	Undefined	Undefined	Undefined	Undefined	Undefined	Undefined	Undefined	Undefined	Undefined	Undefined	Undefined	Undefined	Undefined; Undefined
A699	-	-	-	-	-	Vanderzande et al., (2019)	Undefined	Undefined	Undefined	Undefined	Undefined	Undefined	Undefined	Undefined	Undefined	Undefined	Undefined	Undefined	Undefined	Undefined	Undefined	Undefined	Undefined	Undefined	Undefined; Undefined
A708	-	-	-	-	-	Vanderzande et al., (2019)	Undefined	Undefined	Undefined	Undefined	Undefined	Undefined	Undefined	Undefined	Undefined	Undefined	Undefined	Undefined	Undefined	Undefined	Undefined	Undefined	Undefined	Undefined	Undefined; Undefined
A716	-	Elberta	F_A716	-	A	Vanderzande et al., (2019)	USA	Undefined	Peach	Undefined	Undefined	Undefined	Undefined	Undefined	Undefined	Undefined	Undefined	Undefined	Undefined	Undefined	Undefined	Undefined	Undefined	Undefined	Undefined; Undefined
A717	-	-	-	-	-	Vanderzande et al., (2019)	Undefined	Undefined	Undefined	Undefined	Undefined	Undefined	Undefined	Undefined	Undefined	Undefined	Undefined	Undefined	Undefined	Undefined	Undefined	Undefined	Undefined	Undefined	Undefined; Undefined
A760	-	A500	White County	-	A	Vanderzande et al., (2019)	USA	Undefined	Peach	Undefined	Undefined	Undefined	Undefined	Undefined	Undefined	Undefined	Undefined	Undefined	Undefined	Undefined	Undefined	Undefined	Undefined	Undefined	Undefined; Undefined
A772	-	A405	A665	-	A	Vanderzande et al., (2019)	USA	Undefined	Peach	Undefined	Undefined	Undefined	Undefined	Undefined	Undefined	Undefined	Undefined	Undefined	Undefined	Undefined	Undefined	Undefined	Undefined	Undefined	Undefined; Undefined
A773	-	A371	A604	-	A	Vanderzande et al., (2019)	USA	Undefined	Peach	Undefined	Undefined	Undefined	Undefined	Undefined	Undefined	Undefined	Undefined	Undefined	Undefined	Undefined	Undefined	Undefined	Undefined	Undefined	Undefined; Undefined
A776	-	A699	A663	-	A	Vanderzande et al., (2019)	USA	Undefined	Peach	Undefined	Undefined	Undefined	Undefined	Undefined	Undefined	Undefined	Undefined	Undefined	Undefined	Undefined	Undefined	Undefined	Undefined	Undefined	Undefined; Undefined
A778	-	A405	A657	-	A	Vanderzande et al., (2019)	USA	Undefined	Peach	Undefined	Undefined	Undefined	Undefined	Undefined	Undefined	Undefined	Undefined	Undefined	Undefined	Undefined	Undefined	Undefined	Undefined	Undefined	Undefined; Undefined
A783	-	A699	A717	-	A	Vanderzande et al., (2019)	USA	Undefined	Peach	Undefined	Undefined	Undefined	Undefined	Undefined	Undefined	Undefined	Undefined	Undefined	Undefined	Undefined	Undefined	Undefined	Undefined	Undefined	Undefined; Undefined
A789	-	White County	A672	-	A	Vanderzande et al., (2019)	USA	Undefined	Peach	Undefined	Undefined	Undefined	Undefined	Undefined	Undefined	Undefined	Undefined	Undefined	Undefined	Undefined	Undefined	Undefined	Undefined	Undefined	Undefined; Undefined
Abobora	-	-	-	-	H	Okie (1998)	Undefined	Undefined	Undefined	Undefined	Undefined	Undefined	Undefined	Undefined	Undefined	Undefined	Undefined	Undefined	Undefined	Undefined	Undefined	Undefined	Undefined	Undefined	Undefined; Undefined
Accessione Messicana 52	DRU4_CRA-FRU_164, DRU4_CRA-FRU_165	-	-	Accessione Messicana 60	H	Micheletti et al., (2015)	Undefined	Undefined	Undefined	Undefined	Undefined	Undefined	Undefined	Undefined	Undefined	Undefined	Undefined	Undefined	Undefined	Undefined	Undefined	Undefined	Undefined	Undefined	Undefined; Undefined
Accessione Messicana 65	DRU4_CRA-FRU_166	-	-	-	H	Micheletti et al., (2015)	Undefined	Undefined	Undefined	Undefined	Undefined	Undefined	Undefined	Undefined	Undefined	Undefined	Undefined	Undefined	Undefined	Undefined	Undefined	Undefined	Undefined	Undefined	Undefined; Undefined
Accessione Messicana 78	DRU4_CRA-FRU_167	-	-	-	H	Micheletti et al., (2015)	Undefined	Undefined	Peach	Yellow	Undefined	Undefined	Undefined	Undefined	Undefined	Undefined	Undefined	Non-flat	Freestone	Melting	Subacid	Reniform	Showy	Micheletti et al., (2015)	https://doi.org/10.1371/journal.pone.0136803; Undefined
Acireale	FB4_CRA-FRU_001	-	-	-	H	Micheletti et al., (2015)	Undefined	Undefined	Undefined	Undefined	Undefined	Undefined	Undefined	Undefined	Undefined	Undefined	Undefined	Undefined	Undefined	Undefined	Undefined	Undefined	Undefined	Undefined	Undefined; Undefined
Ackman Early	DRU4_CRA-FRU_002	-	-	-	H	Micheletti et al., (2015)	Undefined	Undefined	Undefined	Undefined	Undefined	Undefined	Undefined	Undefined	Undefined	Undefined	Undefined	Undefined	Undefined	Undefined	Undefined	Undefined	Undefined	Undefined	Undefined; Undefined
Admiral Dewey	FB4_IRTA_006	Alexander	Op 44	-	H	Micheletti et al., (2015)	Undefined	Undefined	Peach	Yellow	Undefined	Undefined	Undefined	Undefined	Undefined	Undefined	Undefined	Non-flat	Freestone	Melting	Undefined	Reniform	Showy	Micheletti et al., (2015)	https://doi.org/10.1371/journal.pone.0136803; Undefined
African Bonniggold	FB4_IRTA_007	-	-	-	H	Micheletti et al., (2015)	Undefined	Undefined	Peach	Yellow	Undefined	Undefined	Undefined	Undefined	Undefined	Undefined	Undefined	Non-flat	Clingstone	Non-melting	Acid	Reniform	Non-showy	Micheletti et al., (2015)	https://doi.org/10.1371/journal.pone.0136803; Undefined
Agate	FB4_INRABx_023	-	-	-	H	Micheletti et al., (2015)	Undefined	Undefined	Peach	Yellow	Undefined	Undefined	Undefined	Undefined	Undefined	Undefined	Undefined	Non-flat	Freestone	Melting	Subacid	Reniform	Showy	Micheletti et al., (2015)	https://doi.org/10.1371/journal.pone.0136803; Undefined
Agostina	FB4_CRA-FRU_002	-	-	-	H	Micheletti et al., (2015)	Undefined	Undefined	Peach	White	Undefined	Undefined	Undefined	Undefined	Undefined	Undefined	Undefined	Non-flat	Clingstone	Melting	Undefined	Globose	Non-showy	Micheletti et al., (2015)	https://doi.org/10.1371/journal.pone.0136803; Undefined
Ai Feng	-	-	-	-	H	Li et al., (2013)	Undefined	Undefined	Peach	White	Undefined	Undefined	Undefined	Undefined	Undefined	Undefined	Undefined	Round	Undefined	Undefined	Undefined	Undefined	Undefined	Li et al., (2013)	https://doi.org/10.1186/1471-2156-14-84; Undefined
Ai Li Hong	FB4_ZJU_013	Zao Hong 2	Sumfr	-	H	Li et al., (2013); Micheletti et al., (2015)	China	Undefined	Nectarine	White	Undefined	Undefined	Undefined	Undefined	Undefined	Undefined	Undefined	Non-flat	Clingstone	Melting	Acid	Reniform	Showy	Li et al., (2013); Micheletti et al., (2015)	https://doi.org/10.1186/1471-2156-14-84; https://doi.org/10.1371/journal.pone.0136803
Ai Li Mi	FB4_ZJU_014	-	-	-	H	Micheletti et al., (2015)	China	Undefined	Nectarine	White	Undefined	Undefined	Undefined	Undefined	Undefined	Undefined	Undefined	Non-flat	Clingstone	Melting	Subacid	Reniform	Showy	Micheletti et al., (2015)	https://doi.org/10.1371/journal.pone.0136803; Undefined
Akatsuki	FB4_INRABx_165, FB4_ZJU_015	Hakuto	Hakuho	-	H	Xie et al., (2010); Micheletti et al., (2015)	Japan	Undefined	Peach	Yellow	Undefined	Undefined	Undefined	Undefined	Undefined	Undefined	Undefined	Non-flat	Clingstone	Non-melting	Subacid	Reniform	Showy	Micheletti et al., (2015)	https://doi.org/10.1371/journal.pone.0136803; Undefined
Akatsuki T1032	FB4_INRABx_119, DRU4_CRA-FRU_161	Hakuto	Hakuno	Wolbong Josaeng	H	Micheletti et al., (2015)	Undefined	Undefined	Peach	White	Undefined	Undefined	Undefined	Undefined	Undefined	Undefined	Undefined	Non-flat	Clingstone	Non-melting	Subacid	Reniform	Showy	Micheletti et al., (2015)	https://doi.org/10.1371/journal.pone.0136803; Undefined
Akizora	FB4_CRA-FRU_003	Nishino Hakuato	Akatsuki	-	H	Micheletti et al., (2015)	Undefined	Undefined	Peach	White	Undefined	Undefined	Undefined	Undefined	Undefined	Undefined	Undefined	Non-flat	Clingstone	Melting	Subacid	Reniform	Showy	Micheletti et al., (2015)	https://doi.org/10.1371/journal.pone.0136803; Undefined
Alamar	-	-	-	-	H	Okie (1998)	USA	1949	Peach	Yellow	Large	Yellow	Undefined	Undefined	Undefined	Undefined	Undefined	Globose	Freestone	Undefined	Undefined	Undefined	Undefined	FNCD (2023)	https://www.fruitandnutlist.org/node/19176; Undefined
Albatros	FB4_UMIL_006, DRU4_CRA-FRU_003	Princess of Wales	Op 84	-	H	Micheletti et al., (2015)	South Africa	1965	Peach	White	Large	Green	Red	60-90	60-90	Early November	Very late	Round	Clingstone	Melting	Acid	Reniform	Showy	Micheletti et al., (2015); FNCD (2023)	https://doi.org/10.1371/journal.pone.0136803; https://www.fruitandnutlist.org/node/19177
Alberge Jaune (Fol 1)	DRU4_CRA-FRU_168	-	-	-	H	Micheletti et al., (2015)	Undefined	Undefined	Undefined	Undefined	Undefined	Undefined	Undefined	Undefined	Undefined	Undefined	Undefined	Undefined	Undefined	Undefined	Undefined	Undefined	Undefined	Undefined	Undefined; Undefined
Albertun Brutta	DRU4_CRA-FRU_004	-	-	-	H	Micheletti et al., (2015)	Undefined	Undefined	Undefined	Undefined	Undefined	Undefined	Undefined	Undefined	Undefined	Undefined	Undefined	Undefined	Undefined	Undefined	Undefined	Undefined	Undefined	Undefined	Undefined; Undefined
Albo 64	FB4_INRABx_199	-	-	-	H	Micheletti et al., (2015)	Undefined	Undefined	Peach	White	Undefined	Undefined	Undefined	Undefined	Undefined	Undefined	Undefined	Non-flat	Freestone	Non-melting	Subacid	Globose	Showy	Micheletti et al., (2015)	https://doi.org/10.1371/journal.pone.0136803; Undefined
Aldrighi	-	-	-	-	H	Micheletti et al., (2015)	Undefined	Undefined	Undefined	Undefined	Undefined	Undefined	Undefined	Undefined	Undefined	Undefined	Undefined	Undefined	Undefined	Undefined	Undefined	Undefined	Undefined	Undefined	Undefined; Undefined
Aletta	DRU4_CRA-FRU_005	-	-	-	H	Micheletti et al., (2015)	Undefined	Undefined	Undefined	Undefined	Undefined	Undefined	Undefined	Undefined	Undefined	Undefined	Undefined	Undefined	Undefined	Undefined	Undefined	Undefined	Undefined	Undefined	Undefined; Undefined
Alexa	FB4_UMIL_007	-	-	-	H	Micheletti et al., (2015)	Undefined	Undefined	Nectarine	Yellow	Undefined	Undefined	Undefined	Undefined	Undefined	Undefined	Undefined	Non-flat	Freestone	Melting	Acid	Reniform	Showy	Micheletti et al., (2015)	https://doi.org/10.1371/journal.pone.0136803; Undefined
Alexander	-	-	-	Alexander's Early, Early Alexander, Fruhe Alexander, Precoce Alexander, Primer Americano	H	Okie (1998)	USA	1873	Peach	White	Undefined	Undefined	Undefined	Undefined	Undefined	Early	Early	Globose	Semi-clingstone	Melting	Undefined	Undefined	Showy	Okie (1998)	Undefined; Undefined
Alexandra	FB4_CRA-FRU_004	Fayette	Royal Gold	-	H	Okie (1998); Aranzana et al., (2003); Micheletti et al., (2015)	Undefined	Undefined	Peach	White	Undefined	Undefined	Undefined	Undefined	Undefined	Undefined	Undefined	Non-flat	Clingstone	Melting	Acid	Globose	Non-showy	Micheletti et al., (2015)	https://doi.org/10.1371/journal.pone.0136803; Undefined
Aliblanca	FB4_UMIL_008	-	-	-	H	Micheletti et al., (2015)	Undefined	Undefined	Peach	White	Undefined	Undefined	Undefined	Undefined	Undefined	Undefined	Undefined	Non-flat	Freestone	Melting	Acid	Reniform	Showy	Micheletti et al., (2015)	https://doi.org/10.1371/journal.pone.0136803; Undefined
Alice	FB4_IRTA_008	Chinese Cling op	-	-	H	Okie (1998); Micheletti et al., (2015)	USA	Undefined	Nectarine	Yellow	Undefined	Undefined	Undefined	Undefined	Undefined	Undefined	Undefined	Non-flat	Freestone	Non-melting	Acid	Globose	Non-showy	Micheletti et al., (2015)	https://doi.org/10.1371/journal.pone.0136803; Undefined
Alicecol	FB4_UMIL_009	-	-	-	H	Micheletti et al., (2015)	Undefined	Undefined	Nectarine	Yellow	Undefined	Undefined	Undefined	Undefined	Undefined	Undefined	Undefined	Non-flat	Clingstone	Non-melting	Acid	Reniform	Showy	Micheletti et al., (2015)	https://doi.org/10.1371/journal.pone.0136803; Undefined
Aline	FB4_CRA-FRU_005	OHenry	Giant Babcock	-	H	Okie (1998); Aranzana et al., (2003); Micheletti et al., (2015)	Undefined	Undefined	Peach	White	Undefined	Undefined	Undefined	Undefined	Undefined	Undefined	Undefined	Non-flat	Freestone	Melting	Undefined	Reniform	Showy	Micheletti et al., (2015)	https://doi.org/10.1371/journal.pone.0136803; Undefined
Alipersiè	FB4_UMIL_010	-	-	-	H	Micheletti et al., (2015)	Undefined	Undefined	Peach	White	Undefined	Undefined	Undefined	Undefined	Undefined	Undefined	Undefined	Non-flat	Freestone	Melting	Acid	Reniform	Showy	Micheletti et al., (2015)	https://doi.org/10.1371/journal.pone.0136803; Undefined
Alitop	FB4_IRTA_009	-	-	-	H	Micheletti et al., (2015)	Italy	2006	Nectarine	Yellow	Very large	Green	Dark red	100	75-100	Undefined	Undefined	Round	Freestone	Non-melting	Subacid	Globose	Showy	Micheletti et al., (2015); FNCD (2023)	https://doi.org/10.1371/journal.pone.0136803; https://www.fruitandnutlist.org/node/18550
Allerbe (Fol 2)	DRU4_CRA-FRU_169	-	-	-	H	Micheletti et al., (2015)	Undefined	Undefined	Undefined	Undefined	Undefined	Undefined	Undefined	Undefined	Undefined	Undefined	Undefined	Undefined	Undefined	Undefined	Undefined	Undefined	Undefined	Undefined	Undefined; Undefined
Allgold	DRU4_CRA-FRU_006	NJ554367	G175E	-	H	Micheletti et al., (2015)	USA	1971	Peach	Orange-Yellow	Large	Yellow	Red	25	0-25	Undefined	Undefined	Round	Clingstone	Non-melting	Undefined	Undefined	Non-showy	FNCD (2023)	https://www.fruitandnutlist.org/node/19181; Undefined
Alma	FB4_UMIL_011	-	-	-	H	Micheletti et al., (2015)	Undefined	Undefined	Nectarine	Yellow	Undefined	Undefined	Undefined	Undefined	Undefined	Undefined	Undefined	Non-flat	Clingstone	Melting	Acid	Reniform	Undefined	Micheletti et al., (2015)	https://doi.org/10.1371/journal.pone.0136803; Undefined
Alo Docura	-	-	-	-	H	Micheletti et al., (2015)	Undefined	Undefined	Undefined	Undefined	Undefined	Undefined	Undefined	Undefined	Undefined	Undefined	Undefined	Undefined	Undefined	Undefined	Undefined	Undefined	Undefined	Undefined	Undefined; Undefined
Amarillo De Agosto 1	DRU4_CRA-FRU_007	-	-	-	H	Micheletti et al., (2015)	Undefined	Undefined	Peach	Yellow	Undefined	Undefined	Undefined	Undefined	Undefined	Undefined	Undefined	Non-flat	Freestone	Melting	Acid	Globose	Showy	Micheletti et al., (2015)	https://doi.org/10.1371/journal.pone.0136803; Undefined
Amarillo tardio de Calanda sel	-	-	-	-	H	Micheletti et al., (2015)	Undefined	Undefined	Undefined	Undefined	Undefined	Undefined	Undefined	Undefined	Undefined	Undefined	Undefined	Undefined	Undefined	Undefined	Undefined	Undefined	Undefined	Undefined	Undefined; Undefined
Amarillos tardios de Calanda	-	-	-	-	H	Micheletti et al., (2015)	Undefined	Undefined	Undefined	Undefined	Undefined	Undefined	Undefined	Undefined	Undefined	Undefined	Undefined	Undefined	Undefined	Undefined	Undefined	Undefined	Undefined	Undefined	Undefined; Undefined
Amazonite	FB4_IRTA_010	-	-	-	H	Micheletti et al., (2015)	Undefined	Undefined	Peach	Yellow	Undefined	Undefined	Undefined	Undefined	Undefined	Undefined	Undefined	Non-flat	Freestone	Melting	Subacid	Reniform	Showy	Micheletti et al., (2015)	https://doi.org/10.1371/journal.pone.0136803; Undefined
Ambergem	-	Belle	Belle	NJ46	H	Okie (1998)	USA	1934	Peach	Yellow	Medium	Dark red	Red	100	75-100	Early	Early	Round	Clingstone	Non-melting	Undefined	Reniform	Non-showy	FNCD (2023)	https://www.fruitandnutlist.org/node/19189; Undefined
Ambra	-	Red Gold	May Fire	-	H	Undefined	Italy	1995	Nectarine	Yellow	Large	Yellow	Red	75-80	75-100	Early July	Early	Round	Clingstone	Melting	Undefined	Reniform	Showy	FNCD (2023)	https://www.fruitandnutlist.org/node/18552; Undefined
Ambre	FB4_IRTA_011	-	-	-	H	Micheletti et al., (2015)	Undefined	Undefined	Nectarine	Yellow	Undefined	Undefined	Undefined	Undefined	Undefined	Undefined	Undefined	Non-flat	Freestone	Non-melting	Subacid	Reniform	Showy	Micheletti et al., (2015)	https://doi.org/10.1371/journal.pone.0136803; Undefined
Ambrosia Perret	-	-	-	-	H	Micheletti et al., (2015)	Undefined	Undefined	Undefined	Undefined	Undefined	Undefined	Undefined	Undefined	Undefined	Undefined	Undefined	Undefined	Undefined	Undefined	Undefined	Undefined	Undefined	Undefined	Undefined; Undefined
Amiga	FB4_IRTA_012	-	-	-	H	Micheletti et al., (2015)	Undefined	Undefined	Nectarine	Yellow	Undefined	Undefined	Undefined	Undefined	Undefined	Undefined	Undefined	Non-flat	Freestone	Melting	Acid	Reniform	Showy	Micheletti et al., (2015)	https://doi.org/10.1371/journal.pone.0136803; Undefined
Amoore Sweet	-	A699	A663	-	A	Vanderzande et al., (2019)	USA	Undefined	Peach	Undefined	Undefined	Undefined	Undefined	Undefined	Undefined	Undefined	Undefined	Undefined	Undefined	Undefined	Undefined	Undefined	Undefined	Undefined	Undefined; Undefined
Amparo	-	OHenry	74	-	H	Okie (1998)	USA	1988	Peach	Yellow	Large	Yellow	Red	Undefined	Undefined	Midseason	Midseason	Globose	Freestone	Melting	Undefined	Reniform	Showy	FNCD (2023)	https://www.fruitandnutlist.org/node/19192; Undefined
Amsden	-	-	-	-	H	Micheletti et al., (2015)	Undefined	Undefined	Undefined	Undefined	Undefined	Undefined	Undefined	Undefined	Undefined	Undefined	Undefined	Undefined	Undefined	Undefined	Undefined	Undefined	Undefined	Undefined	Undefined; Undefined
Amsden June	-	-	-	-	H	Okie (1998)	Undefined	Undefined	Undefined	Undefined	Undefined	Undefined	Undefined	Undefined	Undefined	Undefined	Undefined	Undefined	Undefined	Undefined	Undefined	Undefined	Undefined	Undefined	Undefined; Undefined
An Nong Shui Mi	FB4_ZJU_016, FB4_ZJU_175, FB4_ZJU_165	Sunago Wase	-	Sunago Wase, Runzhou Shui Mi	H	Li et al., (2013); Micheletti et al., (2015)	China	Undefined	Peach	White	Undefined	Undefined	Undefined	Undefined	Undefined	Undefined	Undefined	Non-flat	Clingstone-Freestone	Melting	Subacid	Reniform	Showy	Li et al., (2013); Micheletti et al., (2015)	https://doi.org/10.1186/1471-2156-14-84; https://doi.org/10.1371/journal.pone.0136803
An Ping	-	-	-	-	H	Li et al., (2013)	Undefined	Undefined	Peach	White	Undefined	Undefined	Undefined	Undefined	Undefined	Undefined	Undefined	Round	Undefined	Undefined	Undefined	Undefined	Undefined	Li et al., (2013)	https://doi.org/10.1186/1471-2156-14-84; Undefined
Andromede	FB4_INRABx_134	Zaiger 32EA300	-	-	H	Micheletti et al., (2015)	Undefined	Undefined	Peach	White	Undefined	Undefined	Undefined	Undefined	Undefined	Undefined	Undefined	Non-flat	Freestone	Melting	Subacid	Globose	Showy	Micheletti et al., (2015)	https://doi.org/10.1371/journal.pone.0136803; Undefined
Andross	FB4_INRABx_044	Dix 5A 1	Fortuna	-	A	Okie (1998); Aranzana et al., (2003); Micheletti et al., (2015); Fresnedo-Ramírez et al., (2015)	USA	1964	Peach	Yellow	Medium-Large	Undefined	Undefined	50	25-50	Undefined	Undefined	Non-flat	Clingstone	Non-melting	Subacid	Globose	Non-showy	Micheletti et al., (2015); FNCD (2023)	https://doi.org/10.1371/journal.pone.0136803; https://www.fruitandnutlist.org/node/19198
Angelo Marzocchella	FB4_CRA-FRU_006, FB4_UMIL_012	Vesuvio	Peach Sel 10	-	H	Micheletti et al., (2015)	Undefined	Undefined	Nectarine	Yellow	Undefined	Undefined	Undefined	Undefined	Undefined	Undefined	Undefined	Non-flat	Clingstone	Non-melting	Acid	Globose	Showy	Micheletti et al., (2015)	https://doi.org/10.1371/journal.pone.0136803; Undefined
Angevine Rouge	FB4_INRABx_218	-	-	-	H	Micheletti et al., (2015)	Undefined	Undefined	Nectarine	White	Undefined	Undefined	Undefined	Undefined	Undefined	Undefined	Undefined	Non-flat	Freestone	Melting	Subacid	Reniform	Showy	Micheletti et al., (2015)	https://doi.org/10.1371/journal.pone.0136803; Undefined
Angiolina	DRU4_CRA-FRU_008	-	-	-	H	Micheletti et al., (2015)	Undefined	Undefined	Undefined	Undefined	Undefined	Undefined	Undefined	Undefined	Undefined	Undefined	Undefined	Undefined	Undefined	Undefined	Undefined	Undefined	Undefined	Undefined	Undefined; Undefined
Anita	FB4_CRA-FRU_007	-	-	-	H	Micheletti et al., (2015)	Undefined	Undefined	Peach	White	Undefined	Undefined	Undefined	Undefined	Undefined	Undefined	Undefined	Non-flat	Clingstone	Melting	Acid	Globose	Showy	Micheletti et al., (2015)	https://doi.org/10.1371/journal.pone.0136803; Undefined
Aniversario	DRU4_CRA-FRU_009	-	-	-	H	Micheletti et al., (2015)	Undefined	Undefined	Undefined	Undefined	Undefined	Undefined	Undefined	Undefined	Undefined	Undefined	Undefined	Undefined	Undefined	Undefined	Undefined	Undefined	Undefined	Undefined	Undefined; Undefined
Anping	-	Yu Lu	-	-	H	Xie et al., (2010)	Undefined	Undefined	Undefined	Undefined	Undefined	Undefined	Undefined	Undefined	Undefined	Undefined	Undefined	Undefined	Undefined	Undefined	Undefined	Undefined	Undefined	Undefined	Undefined; Undefined
Antares	FB4_INRABx_135	506	-	-	H	Micheletti et al., (2015)	Undefined	Undefined	Peach	Yellow	Undefined	Undefined	Undefined	Undefined	Undefined	Undefined	Undefined	Non-flat	Freestone	Melting	Acid	Globose	Showy	Micheletti et al., (2015)	https://doi.org/10.1371/journal.pone.0136803; Undefined
Antony	FB4_UMIL_013	-	-	-	H	Micheletti et al., (2015)	Undefined	Undefined	Nectarine	Yellow	Undefined	Undefined	Undefined	Undefined	Undefined	Undefined	Undefined	Non-flat	Freestone	Melting	Acid	Reniform	Showy	Micheletti et al., (2015)	https://doi.org/10.1371/journal.pone.0136803; Undefined
Ap 00 30	FB4_IRTA_014	-	-	-	H	Micheletti et al., (2015)	Undefined	Undefined	Undefined	Undefined	Undefined	Undefined	Undefined	Undefined	Undefined	Undefined	Undefined	Undefined	Undefined	Undefined	Undefined	Undefined	Undefined	Undefined	Undefined; Undefined
Ap 31 (6339 2N)	DRU4_CRA-FRU_010	-	-	-	H	Micheletti et al., (2015)	Undefined	Undefined	Peach	White	Undefined	Undefined	Undefined	Undefined	Undefined	Undefined	Undefined	Non-flat	Freestone	Melting	Subacid	Undefined	Showy	Micheletti et al., (2015)	https://doi.org/10.1371/journal.pone.0136803; Undefined
Appia	FB4_CRA-FRU_008	95	Op 86	-	H	Micheletti et al., (2015)	Undefined	Undefined	Peach	Yellow	Undefined	Undefined	Undefined	Undefined	Undefined	Undefined	Undefined	Non-flat	Clingstone	Melting	Acid	Reniform	Non-showy	Micheletti et al., (2015)	https://doi.org/10.1371/journal.pone.0136803; Undefined
Ara	FB4_IRTA_015	-	-	-	H	Micheletti et al., (2015)	Undefined	Undefined	Nectarine	Yellow	Undefined	Undefined	Undefined	Undefined	Undefined	Undefined	Undefined	Non-flat	Freestone	Melting	Subacid	Globose	Showy	Micheletti et al., (2015)	https://doi.org/10.1371/journal.pone.0136803; Undefined
Armking	FB4_CRA-FRU_009, FB4_INRABx_105, FB4_IRTA_016	42	42	-	H	Okie (1998); Aranzana et al., (2003); Micheletti et al., (2015)	USA	1969	Nectarine	Yellow	Large	Undefined	Undefined	Undefined	Undefined	Undefined	Undefined	Non-flat	Semi-clingstone	Melting	Acid	Globose	Non-showy	Micheletti et al., (2015); FNCD (2023)	https://doi.org/10.1371/journal.pone.0136803; https://www.fruitandnutlist.org/node/18576
Armking 2	FB4_IRTA_017	-	-	-	H	Micheletti et al., (2015)	Undefined	Undefined	Nectarine	Yellow	Undefined	Undefined	Undefined	Undefined	Undefined	Undefined	Undefined	Non-flat	Clingstone	Melting	Acid	Undefined	Undefined	Micheletti et al., (2015)	https://doi.org/10.1371/journal.pone.0136803; Undefined
Arp	-	Elberta	Op 77	Arp Beauty, Nectar	H	Okie (1998)	USA	1897	Peach	Yellow	Undefined	Undefined	Undefined	Undefined	Undefined	Midseason	Midseason	Undefined	Clingstone	Melting	Undefined	Reniform	Showy	Okie (1998)	Undefined; Undefined
Asama Hakuto	FB4_ZJU_017, FB4_ZJU_071, FB4_ZJU_140	Koyohakuto	-	Hakuto, Nkazu Hakuto	H	Micheletti et al., (2015)	Japan	Undefined	Peach	White	Undefined	Undefined	Undefined	Undefined	Undefined	Undefined	Undefined	Non-flat	Clingstone-Freestone	Melting	Subacid	Reniform	Showy	Micheletti et al., (2015)	https://doi.org/10.1371/journal.pone.0136803; Undefined
Aso 43	DRU4_CRA-FRU_011	-	-	-	H	Micheletti et al., (2015)	Undefined	Undefined	Peach	Undefined	Undefined	Undefined	Undefined	Undefined	Undefined	Undefined	Undefined	Undefined	Undefined	Undefined	Undefined	Reniform	Non-showy	Micheletti et al., (2015)	https://doi.org/10.1371/journal.pone.0136803; Undefined
Atalanta	DRU4_CRA-FRU_012	96	Peach Sel 11	-	H	Micheletti et al., (2015)	Undefined	Undefined	Peach	White	Undefined	Undefined	Undefined	Undefined	Undefined	Undefined	Undefined	Non-flat	Freestone	Melting	Subacid	Reniform	Non-showy	Micheletti et al., (2015)	https://doi.org/10.1371/journal.pone.0136803; Undefined
Auberge Blanc	-	-	-	-	H	Aranzana et al., (2003)	Spain	Undefined	Peach	Yellow	Undefined	Undefined	Undefined	Undefined	Undefined	Undefined	Undefined	Undefined	Undefined	Non-melting	Undefined	Undefined	Undefined	Aranzana et al., (2003)	https://doi.org/10.1007/s00122-002-1128-5; Undefined
Auberge Ferran	-	-	-	-	-	Aranzana et al., (2003)	Spain	Undefined	Peach	Yellow	Undefined	Undefined	Undefined	Undefined	Undefined	Undefined	Undefined	Undefined	Undefined	Non-melting	Undefined	Undefined	Undefined	Aranzana et al., (2003)	https://doi.org/10.1007/s00122-002-1128-5; Undefined
Auberge Marino	-	-	-	-	-	Aranzana et al., (2003)	Spain	Undefined	Peach	Yellow	Undefined	Undefined	Undefined	Undefined	Undefined	Undefined	Undefined	Undefined	Undefined	Non-melting	Undefined	Undefined	Undefined	Aranzana et al., (2003)	https://doi.org/10.1007/s00122-002-1128-5; Undefined
August Queen	FB4_IRTA_019	Red Gold	Snow Queen	-	H	Okie (1998); Aranzana et al., (2003); Micheletti et al., (2015)	Undefined	Undefined	Nectarine	White	Undefined	Undefined	Undefined	Undefined	Undefined	Undefined	Undefined	Non-flat	Freestone	Melting	Acid	Undefined	Undefined	Micheletti et al., (2015)	https://doi.org/10.1371/journal.pone.0136803; Undefined
August Red	FB4_INRABx_122, FB4_IRTA_018	98	98	August Orebrad	H	Okie (1998); Aranzana et al., (2003); Micheletti et al., (2015)	USA	1976	Nectarine	Yellow	Large	Yellow	Red	Undefined	Undefined	Early October	Very late	Non-flat	Semi-clingstone	Melting	Acid	Reniform	Non-showy	Micheletti et al., (2015),	https://doi.org/10.1371/journal.pone.0136803; Undefined
Aurelio Grand	FB4_INRABx_073	Red Diamond	May Grand	-	H	Micheletti et al., (2015)	Undefined	Undefined	Nectarine	Yellow	Undefined	Undefined	Undefined	Undefined	Undefined	Undefined	Undefined	Non-flat	Freestone	Non-melting	Acid	Reniform	Non-showy	Micheletti et al., (2015)	https://doi.org/10.1371/journal.pone.0136803; Undefined
Aurora	FB4_UMIL_023	Chinese Cling	Mary Choice	-	H	Micheletti et al., (2015)	USA	1952	Peach	Yellow	Undefined	Undefined	Undefined	Undefined	Undefined	Undefined	Undefined	Non-flat	Clingstone	Non-melting	Subacid	Reniform	Showy	Micheletti et al., (2015); FNCD (2023)	https://doi.org/10.1371/journal.pone.0136803; https://www.fruitandnutlist.org/node/19216
Aurora Grand	FB4_CRA-FRU_010	Aurelio Grand	Op 51	-	H	Okie (1998); Aranzana et al., (2003); Micheletti et al., (2015)	Undefined	Undefined	Nectarine	Yellow	Undefined	Undefined	Undefined	Undefined	Undefined	Undefined	Undefined	Non-flat	Freestone	Melting	Acid	Reniform	Non-showy	Micheletti et al., (2015)	https://doi.org/10.1371/journal.pone.0136803; Undefined
Australian Muir	-	-	-	-	H	Micheletti et al., (2015)	Undefined	Undefined	Undefined	Undefined	Undefined	Undefined	Undefined	Undefined	Undefined	Undefined	Undefined	Undefined	Undefined	Undefined	Undefined	Undefined	Undefined	Undefined	Undefined; Undefined
Autumn Free	FB4_IRTA_020	Sun Grand	Gold King	-	H	Okie (1998); Aranzana et al., (2003); Micheletti et al., (2015)	Undefined	Undefined	Nectarine	Yellow	Undefined	Undefined	Undefined	Undefined	Undefined	Undefined	Undefined	Non-flat	Freestone	Melting	Acid	Undefined	Undefined	Micheletti et al., (2015)	https://doi.org/10.1371/journal.pone.0136803; Undefined
Autumn Gold	-	-	-	-	H	Micheletti et al., (2015)	USA	1958	Peach	Undefined	Undefined	Undefined	Undefined	Undefined	Undefined	Late September	Late	Undefined	Undefined	Undefined	Undefined	Reniform	Undefined	FNCD (2023)	https://www.fruitandnutlist.org/node/19220; Undefined
Autumn Grand	FB4_UMIL_014	Late Le Grand	Gold King	-	H	Micheletti et al., (2015)	Undefined	Undefined	Nectarine	Yellow	Undefined	Undefined	Undefined	Undefined	Undefined	Undefined	Undefined	Non-flat	Clingstone	Melting	Acid	Reniform	Showy	Micheletti et al., (2015)	https://doi.org/10.1371/journal.pone.0136803; Undefined
Autumnglo	-	-	-	-	H	Micheletti et al., (2015)	USA	1965	Peach	Yellow	Large	Undefined	Undefined	Undefined	Undefined	Late	Late	Round	Freestone	Melting	Undefined	Undefined	Undefined	FNCD (2023)	https://www.fruitandnutlist.org/node/19224; Undefined
Avangard (Fol 3)	DRU4_CRA-FRU_170	-	-	-	H	Micheletti et al., (2015)	Undefined	Undefined	Undefined	Undefined	Undefined	Undefined	Undefined	Undefined	Undefined	Undefined	Undefined	Undefined	Undefined	Undefined	Undefined	Undefined	Undefined	Undefined	Undefined; Undefined
Aves (Fol 4)	DRU4_CRA-FRU_171	-	-	-	H	Micheletti et al., (2015)	Undefined	Undefined	Undefined	Undefined	Undefined	Undefined	Undefined	Undefined	Undefined	Undefined	Undefined	Undefined	Undefined	Undefined	Undefined	Undefined	Undefined	Undefined	Undefined; Undefined
Azurina	FB4_UMIL_015	Red Robin	Red Robin	-	H	Micheletti et al., (2015)	Undefined	Undefined	Peach	White	Undefined	Undefined	Undefined	Undefined	Undefined	Undefined	Undefined	Non-flat	Clingstone	Melting	Acid	Reniform	Showy	Micheletti et al., (2015)	https://doi.org/10.1371/journal.pone.0136803; Undefined
Azurite	FB4_UMIL_016	-	-	-	H	Micheletti et al., (2015)	Undefined	Undefined	Peach	Yellow	Undefined	Undefined	Undefined	Undefined	Undefined	Undefined	Undefined	Non-flat	Freestone	Melting	Acid	Undefined	Showy	Micheletti et al., (2015)	https://doi.org/10.1371/journal.pone.0136803; Undefined
B273	-	J.H.Hale	Rio Oso Gem	-	H	Undefined	Undefined	Undefined	Undefined	Undefined	Undefined	Undefined	Undefined	Undefined	Undefined	Undefined	Undefined	Undefined	Undefined	Undefined	Undefined	Undefined	Undefined	Undefined	Undefined; Undefined
B60324	-	-	-	-	H	Okie (1998)	Undefined	Undefined	Undefined	Undefined	Undefined	Undefined	Undefined	Undefined	Undefined	Undefined	Undefined	Undefined	Undefined	Undefined	Undefined	Undefined	Undefined	Undefined	Undefined; Undefined
B64237	-	-	-	-	H	Okie (1998)	Undefined	Undefined	Undefined	Undefined	Undefined	Undefined	Undefined	Undefined	Undefined	Undefined	Undefined	Undefined	Undefined	Undefined	Undefined	Undefined	Undefined	Undefined	Undefined; Undefined
B7R2T129	-	-	-	-	-	Cheng et al., (2009)	Undefined	Undefined	Undefined	Undefined	Undefined	Undefined	Undefined	Undefined	Undefined	Undefined	Undefined	Undefined	Undefined	Undefined	Undefined	Undefined	Undefined	Undefined	Undefined; Undefined
B8 12	-	Fireglobe	14 14M	-	H	Okie (1998)	Undefined	Undefined	Undefined	Undefined	Undefined	Undefined	Undefined	Undefined	Undefined	Undefined	Undefined	Undefined	Undefined	Undefined	Undefined	Undefined	Undefined	Undefined	Undefined; Undefined
Babcock	-	12	12	-	H	Okie (1998)	USA	1923	Peach	White	Small-Medium	Pink	Red	Undefined	Undefined	Midseason	Midseason	Round	Freestone	Melting	Subacid	Globose	Showy	FNCD (2023)	https://www.fruitandnutlist.org/node/19228; Undefined
Baby 6 Mutata	FB4_UMIL_017	-	-	-	H	Micheletti et al., (2015)	Undefined	Undefined	Peach	White	Undefined	Undefined	Undefined	Undefined	Undefined	Undefined	Undefined	Non-flat	Freestone	Melting	Acid	Reniform	Non-showy	Micheletti et al., (2015)	https://doi.org/10.1371/journal.pone.0136803; Undefined
Babygold 5/6	FB4_INRABx_063, FB4_CRA-FRU_011	NJ13232	NJ196	-	H	Micheletti et al., (2015)	USA	1961	Peach	Yellow	Large	Undefined	Undefined	Undefined	Undefined	Undefined	Undefined	Non-flat	Clingstone	Non-melting	Subacid	Reniform	Non-showy	Micheletti et al., (2015); FNCD (2023)	https://doi.org/10.1371/journal.pone.0136803; https://www.fruitandnutlist.org/node/19230
Babygold 7	FB4_IRTA_022	513	NJ196	-	H	Okie (1998); Aranzana et al., (2003); Micheletti et al., (2015)	USA	1961	Peach	Yellow	Large	Undefined	Undefined	Undefined	Undefined	Undefined	Undefined	Undefined	Clingstone	Non-melting	Undefined	Reniform	Non-showy	Aranzana et al., (2003); FNCD (2023)	https://doi.org/10.1007/s00122-002-1128-5; https://www.fruitandnutlist.org/node/19232
Babygold 8	FB4_IRTA_021	PI 35201	Ambergem	-	H	Okie (1998); Aranzana et al., (2003); Micheletti et al., (2015)	USA	1961	Peach	Yellow	Large	Undefined	Undefined	Undefined	Undefined	Undefined	Undefined	Non-flat	Freestone	Non-melting	Subacid	Reniform	Non-showy	Micheletti et al., (2015); FNCD (2023)	https://doi.org/10.1371/journal.pone.0136803; https://www.fruitandnutlist.org/node/19233
Babygold 9	FB4_INRABx_193	PI 35201	Up To Date	-	H	Micheletti et al., (2015)	USA	1961	Peach	Yellow	Large	Undefined	Undefined	Undefined	Undefined	Undefined	Undefined	Non-flat	Clingstone	Non-melting	Subacid	Reniform	Showy	Micheletti et al., (2015); FNCD (2023)	https://doi.org/10.1371/journal.pone.0136803; https://www.fruitandnutlist.org/node/19234
Baekhyang	DRU4_CRA-FRU_013	Garden State	-	-	H	Micheletti et al., (2015)	Undefined	Undefined	Undefined	Undefined	Undefined	Undefined	Undefined	Undefined	Undefined	Undefined	Undefined	Undefined	Undefined	Undefined	Undefined	Undefined	Undefined	Undefined	Undefined; Undefined
Baekmi Josaeng	FB4_CRA-FRU_012	Mishima	Nunome Wase	-	H	Micheletti et al., (2015)	Undefined	Undefined	Peach	White	Undefined	Undefined	Undefined	Undefined	Undefined	Undefined	Undefined	Non-flat	Clingstone	Melting	Subacid	Reniform	Showy	Micheletti et al., (2015)	https://doi.org/10.1371/journal.pone.0136803; Undefined
Bai Hua Shan Tao	FB4_ZJU_018	-	-	-	H	Micheletti et al., (2015)	Undefined	Undefined	Peach	White	Undefined	Undefined	Undefined	Undefined	Undefined	Undefined	Undefined	Non-flat	Freestone	Non-melting	Acid	Globose	Showy	Micheletti et al., (2015)	https://doi.org/10.1371/journal.pone.0136803; Undefined
Bai Hua Shui Mi	FB4_ZJU_019	Chinese Cling	-	-	H	Li et al., (2013); Micheletti et al., (2015)	Undefined	Undefined	Peach	White	Undefined	Undefined	Undefined	Undefined	Undefined	Undefined	Undefined	Non-flat	Freestone	Melting	Subacid	Reniform	Showy	Li et al., (2013); Micheletti et al., (2015)	https://doi.org/10.1186/1471-2156-14-84; https://doi.org/10.1371/journal.pone.0136803
Bai Lu Tao	FB4_ZJU_021	-	-	-	H	Micheletti et al., (2015)	Undefined	Undefined	Peach	White	Undefined	Undefined	Undefined	Undefined	Undefined	Undefined	Undefined	Non-flat	Clingstone	Melting	Subacid	Reniform	Showy	Micheletti et al., (2015)	https://doi.org/10.1371/journal.pone.0136803; Undefined
Bai Mao Yuan	FB4_ZJU_022	-	-	-	H	Micheletti et al., (2015)	China	Undefined	Peach	White	Undefined	Undefined	Undefined	Undefined	Undefined	Undefined	Undefined	Non-flat	Freestone	Melting	Subacid	Reniform	Showy	Micheletti et al., (2015)	https://doi.org/10.1371/journal.pone.0136803; Undefined
Bai Sha Mi	-	-	-	-	H	Li et al., (2013)	China	Undefined	Peach	White	Undefined	Undefined	Undefined	Undefined	Undefined	Undefined	Undefined	Round	Undefined	Undefined	Undefined	Undefined	Undefined	Li et al., (2013)	https://doi.org/10.1186/1471-2156-14-84; Undefined
Bai Tao	-	Chinese Cling	-	-	H	Li et al., (2013)	Japan	Undefined	Undefined	Undefined	Undefined	Undefined	Undefined	Undefined	Undefined	Undefined	Undefined	Undefined	Undefined	Undefined	Undefined	Undefined	Undefined	Li et al., (2013)	https://doi.org/10.1186/1471-2156-14-84; Undefined
Bai Wa	-	-	-	-	H	Micheletti et al., (2015)	Undefined	Undefined	Undefined	Undefined	Undefined	Undefined	Undefined	Undefined	Undefined	Undefined	Undefined	Undefined	Undefined	Undefined	Undefined	Undefined	Undefined	Undefined	Undefined; Undefined
Bai Xiang Lu	-	-	-	-	H	Okie (1998)	Undefined	Undefined	Undefined	Undefined	Undefined	Undefined	Undefined	Undefined	Undefined	Undefined	Undefined	Undefined	Undefined	Undefined	Undefined	Undefined	Undefined	Undefined	Undefined; Undefined
Bailey	FB4_INRA_Av_031	-	-	-	H	Micheletti et al., (2015)	Undefined	Undefined	Undefined	Undefined	Undefined	Undefined	Undefined	Undefined	Undefined	Undefined	Undefined	Undefined	Undefined	Undefined	Undefined	Undefined	Undefined	Undefined	Undefined; Undefined
Baimangpantao	-	-	-	-	-	Cheng et al., (2009)	Undefined	Undefined	Undefined	Undefined	Undefined	Undefined	Undefined	Undefined	Undefined	Undefined	Undefined	Undefined	Undefined	Undefined	Undefined	Undefined	Undefined	Undefined	Undefined; Undefined
BaiTian	-	-	-	-	H	Li et al., (2013)	China	Undefined	Nectarine	White	Undefined	Undefined	Undefined	Undefined	Undefined	Undefined	Undefined	Round	Undefined	Undefined	Undefined	Undefined	Undefined	Li et al., (2013)	https://doi.org/10.1186/1471-2156-14-84; Undefined
Baladi 1	DRU4_CRA-FRU_014	-	-	-	H	Micheletti et al., (2015)	Undefined	Undefined	Peach	White	Undefined	Undefined	Undefined	Undefined	Undefined	Undefined	Undefined	Non-flat	Freestone	Melting	Acid	Undefined	Showy	Micheletti et al., (2015)	https://doi.org/10.1371/journal.pone.0136803; Undefined
Baldagenais	DRU4_CRA-FRU_015	-	-	-	H	Micheletti et al., (2015)	Undefined	Undefined	Undefined	Undefined	Undefined	Undefined	Undefined	Undefined	Undefined	Undefined	Undefined	Undefined	Undefined	Undefined	Undefined	Undefined	Undefined	Undefined	Undefined; Undefined
Balkonella (Un 29)	DRU4_CRA-FRU_240	-	-	-	H	Micheletti et al., (2015)	Undefined	Undefined	Undefined	Undefined	Undefined	Undefined	Undefined	Undefined	Undefined	Undefined	Undefined	Undefined	Undefined	Undefined	Undefined	Undefined	Undefined	Undefined	Undefined; Undefined
Bambino	DRU4_CRA-FRU_016	-	-	-	H	Micheletti et al., (2015)	Undefined	Undefined	Peach	White	Undefined	Undefined	Undefined	Undefined	Undefined	Undefined	Undefined	Non-flat	Freestone	Non-melting	Acid	Globose	Non-showy	Micheletti et al., (2015)	https://doi.org/10.1371/journal.pone.0136803; Undefined
Bao Lu	-	-	-	-	H	Li et al., (2013)	Undefined	Undefined	Peach	White	Undefined	Undefined	Undefined	Undefined	Undefined	Undefined	Undefined	Round	Undefined	Undefined	Undefined	Undefined	Undefined	Li et al., (2013)	https://doi.org/10.1186/1471-2156-14-84; Undefined
Barrier	FB4_IRTA_371	-	-	-	H	Micheletti et al., (2015)	Undefined	Undefined	Undefined	Undefined	Undefined	Undefined	Undefined	Undefined	Undefined	Undefined	Undefined	Undefined	Undefined	Undefined	Undefined	Undefined	Undefined	Undefined	Undefined; Undefined
Batiteun De Nus	DRU4_CRA-FRU_017	-	-	-	H	Micheletti et al., (2015)	Undefined	Undefined	Undefined	Undefined	Undefined	Undefined	Undefined	Undefined	Undefined	Undefined	Undefined	Undefined	Undefined	Undefined	Undefined	Undefined	Undefined	Undefined	Undefined; Undefined
Bayue Cui	DRU4_CRA-FRU_018, FB4_ZJU_108	Lu Hua 5	Okubo	Jing Mi	H	Micheletti et al., (2015)	Undefined	Undefined	Peach	White	Undefined	Undefined	Undefined	Undefined	Undefined	Undefined	Undefined	Non-flat	Freestone	Melting	Subacid	Reniform	Showy	Micheletti et al., (2015)	https://doi.org/10.1371/journal.pone.0136803; Undefined
Beale	DRU4_CRA-FRU_019	-	-	-	H	Micheletti et al., (2015)	Undefined	Undefined	Undefined	Undefined	Undefined	Undefined	Undefined	Undefined	Undefined	Undefined	Undefined	Undefined	Undefined	Undefined	Undefined	Undefined	Undefined	Undefined	Undefined; Undefined
Bei Di Pin Zhong	-	-	-	-	H	Li et al., (2013)	China	Undefined	Peach	White	Undefined	Undefined	Undefined	Undefined	Undefined	Undefined	Undefined	Round	Undefined	Undefined	Undefined	Undefined	Undefined	Li et al., (2013)	https://doi.org/10.1186/1471-2156-14-84; Undefined
Bei Lei	FB4_ZJU_023	-	-	-	H	Micheletti et al., (2015)	Canada	Undefined	Peach	White	Undefined	Undefined	Undefined	Undefined	Undefined	Undefined	Undefined	Non-flat	Freestone	Melting	Acid	Globose	Undefined	Micheletti et al., (2015)	https://doi.org/10.1371/journal.pone.0136803; Undefined
Bei Nong 1	FB4_ZJU_024	Okubo	Amsden June	-	H	Li et al., (2013); Micheletti et al., (2015)	China	Undefined	Peach	White	Undefined	Undefined	Undefined	Undefined	Undefined	Undefined	Undefined	Non-flat	Freestone	Melting	Subacid	Reniform	Showy	Micheletti et al., (2015)	https://doi.org/10.1371/journal.pone.0136803; Undefined
Bei Nong 2	FB4_ZJU_025	Hakuto	Op 60	-	H	Micheletti et al., (2015)	China	Undefined	Peach	White	Undefined	Undefined	Undefined	Undefined	Undefined	Undefined	Undefined	Non-flat	Freestone	Melting	Subacid	Reniform	Showy	Micheletti et al., (2015)	https://doi.org/10.1371/journal.pone.0136803; Undefined
Beicabin (Fol 5)	DRU4_CRA-FRU_172	-	-	-	H	Micheletti et al., (2015)	Undefined	Undefined	Undefined	Undefined	Undefined	Undefined	Undefined	Undefined	Undefined	Undefined	Undefined	Undefined	Undefined	Undefined	Undefined	Undefined	Undefined	Undefined	Undefined; Undefined
Beijing 14	FB4_ZJU_027	-	-	-	H	Micheletti et al., (2015)	Undefined	Undefined	Peach	White	Undefined	Undefined	Undefined	Undefined	Undefined	Undefined	Undefined	Non-flat	Clingstone	Melting	Subacid	Reniform	Showy	Micheletti et al., (2015)	https://doi.org/10.1371/journal.pone.0136803; Undefined
Beijing Colonnare	FB4_CRA-FRU_013	-	-	-	H	Micheletti et al., (2015)	Undefined	Undefined	Peach	Undefined	Undefined	Undefined	Undefined	Undefined	Undefined	Undefined	Undefined	Undefined	Undefined	Undefined	Undefined	Undefined	Showy	Micheletti et al., (2015)	https://doi.org/10.1371/journal.pone.0136803; Undefined
Bel Fior	DRU4_CRA-FRU_020	-	-	-	H	Micheletti et al., (2015)	Undefined	Undefined	Undefined	Undefined	Undefined	Undefined	Undefined	Undefined	Undefined	Undefined	Undefined	Undefined	Undefined	Undefined	Undefined	Undefined	Undefined	Undefined	Undefined; Undefined
Belgian seed	-	-	-	-	H	Okie (1998)	Undefined	Undefined	Undefined	Undefined	Undefined	Undefined	Undefined	Undefined	Undefined	Undefined	Undefined	Undefined	Undefined	Undefined	Undefined	Undefined	Undefined	Undefined	Undefined; Undefined
Bell Cartesien (Fol 6)	DRU4_CRA-FRU_173	-	-	-	H	Micheletti et al., (2015)	Undefined	Undefined	Undefined	Undefined	Undefined	Undefined	Undefined	Undefined	Undefined	Undefined	Undefined	Undefined	Undefined	Undefined	Undefined	Undefined	Undefined	Undefined	Undefined; Undefined
Bella Contadina	FB4_UMIL_020	-	-	-	H	Micheletti et al., (2015)	Undefined	Undefined	Peach	Yellow	Undefined	Undefined	Undefined	Undefined	Undefined	Undefined	Undefined	Non-flat	Clingstone	Melting	Acid	Reniform	Showy	Micheletti et al., (2015)	https://doi.org/10.1371/journal.pone.0136803; Undefined
Bella Dei Trentini	DRU4_CRA-FRU_021	-	-	-	H	Micheletti et al., (2015)	Undefined	Undefined	Undefined	Undefined	Undefined	Undefined	Undefined	Undefined	Undefined	Undefined	Undefined	Undefined	Undefined	Undefined	Undefined	Undefined	Undefined	Undefined	Undefined; Undefined
Bella Di Borgo DAle	FB4_UMIL_021	-	-	-	H	Micheletti et al., (2015)	Undefined	Undefined	Peach	White	Undefined	Undefined	Undefined	Undefined	Undefined	Undefined	Undefined	Non-flat	Freestone	Melting	Acid	Reniform	Showy	Micheletti et al., (2015)	https://doi.org/10.1371/journal.pone.0136803; Undefined
Bella Di Cesena	FB4_UMIL_022	-	-	-	H	Micheletti et al., (2015)	Undefined	Undefined	Peach	White	Undefined	Undefined	Undefined	Undefined	Undefined	Undefined	Undefined	Non-flat	Freestone	Melting	Acid	Reniform	Showy	Micheletti et al., (2015)	https://doi.org/10.1371/journal.pone.0136803; Undefined
Bella Di Cesena Precoce	Drupomics_UMIL_158	-	-	-	H	Micheletti et al., (2015)	Undefined	Undefined	Undefined	Undefined	Undefined	Undefined	Undefined	Undefined	Undefined	Undefined	Undefined	Undefined	Undefined	Undefined	Undefined	Undefined	Undefined	Undefined	Undefined; Undefined
Bella Di Fiumicello	DRU4_CRA-FRU_022	-	-	-	H	Micheletti et al., (2015)	Undefined	Undefined	Undefined	Undefined	Undefined	Undefined	Undefined	Undefined	Undefined	Undefined	Undefined	Undefined	Undefined	Undefined	Undefined	Undefined	Undefined	Undefined	Undefined; Undefined
Bella Di Piangipane	FB4_UMIL_024	-	-	-	H	Micheletti et al., (2015)	Undefined	Undefined	Peach	Yellow	Undefined	Undefined	Undefined	Undefined	Undefined	Undefined	Undefined	Non-flat	Freestone	Melting	Acid	Reniform	Non-showy	Micheletti et al., (2015)	https://doi.org/10.1371/journal.pone.0136803; Undefined
Bella Lucia	DRU4_CRA-FRU_024, FB4_UMIL_143	Elberta	SantAnna	Pieri 81	H	Micheletti et al., (2015)	Undefined	Undefined	Peach	White	Undefined	Undefined	Undefined	Undefined	Undefined	Undefined	Undefined	Non-flat	Freestone	Melting	Acid	Globose	Non-showy	Micheletti et al., (2015)	https://doi.org/10.1371/journal.pone.0136803; Undefined
Belladie	FB4_IRTA_024	-	-	-	H	Micheletti et al., (2015)	Undefined	Undefined	Peach	Yellow	Undefined	Undefined	Undefined	Undefined	Undefined	Undefined	Undefined	Non-flat	Freestone	Melting	Acid	Globose	Showy	Micheletti et al., (2015)	https://doi.org/10.1371/journal.pone.0136803; Undefined
Belle	-	7	Oldmixon Free	Bella di Georgia, Belle di Georgie, Belle of Georgia, Early Belle, Georgia, Georgia Belle	H	Okie (1998)	USA	1875	Peach	White	Undefined	Undefined	Undefined	Undefined	Undefined	Late	Late	Undefined	Freestone	Melting	Undefined	Reniform	Non-showy	Okie (1998)	Undefined; Undefined
Belle De Montelimar	FB4_INRABx_054	-	-	-	H	Micheletti et al., (2015)	Undefined	Undefined	Peach	White	Undefined	Undefined	Undefined	Undefined	Undefined	Undefined	Undefined	Non-flat	Freestone	Melting	Subacid	Reniform	Non-showy	Micheletti et al., (2015)	https://doi.org/10.1371/journal.pone.0136803; Undefined
Belle Imperiale	FB4_INRABx_051	-	-	-	H	Micheletti et al., (2015)	Undefined	Undefined	Peach	White	Undefined	Undefined	Undefined	Undefined	Undefined	Undefined	Undefined	Non-flat	Freestone	Melting	Acid	Globose	Non-showy	Micheletti et al., (2015)	https://doi.org/10.1371/journal.pone.0136803; Undefined
Belle Of Georgia (Fol 7)	DRU4_CRA-FRU_174	Chinese Cling	Oldmixon Free	-	H	Micheletti et al., (2015)	Undefined	Undefined	Undefined	Undefined	Undefined	Undefined	Undefined	Undefined	Undefined	Undefined	Undefined	Undefined	Undefined	Undefined	Undefined	Undefined	Undefined	Undefined	Undefined; Undefined
Berenice	FB4_INRABx_132	General Lee op	-	-	H	Micheletti et al., (2015)	Undefined	Undefined	Peach	White	Undefined	Undefined	Undefined	Undefined	Undefined	Undefined	Undefined	Non-flat	Freestone	Melting	Subacid	Reniform	Non-showy	Micheletti et al., (2015)	https://doi.org/10.1371/journal.pone.0136803; Undefined
Betty	FB4_INRABx_091	Red Wing	W6120	-	H	Okie (1998); Aranzana et al., (2003); Micheletti et al., (2015)	Undefined	Undefined	Peach	White	Undefined	Undefined	Undefined	Undefined	Undefined	Undefined	Undefined	Non-flat	Freestone	Melting	Subacid	Reniform	Non-showy	Micheletti et al., (2015)	https://doi.org/10.1371/journal.pone.0136803; Undefined
Bi Tao	-	-	-	-	H	Li et al., (2013)	Undefined	Undefined	Undefined	Undefined	Undefined	Undefined	Undefined	Undefined	Undefined	Undefined	Undefined	Undefined	Undefined	Undefined	Undefined	Undefined	Undefined	Undefined	Undefined; Undefined
Bianca Di Carini	FB4_CRA-FRU_014	Sicilian sel	-	-	H	Micheletti et al., (2015)	Undefined	Undefined	Peach	White	Undefined	Undefined	Undefined	Undefined	Undefined	Undefined	Undefined	Non-flat	Clingstone	Melting	Undefined	Reniform	Non-showy	Micheletti et al., (2015)	https://doi.org/10.1371/journal.pone.0136803; Undefined
Bianca Prof Gambi	FB4_CRA-FRU_016	-	-	-	H	Micheletti et al., (2015)	Undefined	Undefined	Peach	White	Undefined	Undefined	Undefined	Undefined	Undefined	Undefined	Undefined	Non-flat	Freestone	Melting	Acid	Reniform	Showy	Micheletti et al., (2015)	https://doi.org/10.1371/journal.pone.0136803; Undefined
Bianca Russotto (Fol 8)	DRU4_CRA-FRU_175	-	-	-	H	Micheletti et al., (2015)	Undefined	Undefined	Undefined	Undefined	Undefined	Undefined	Undefined	Undefined	Undefined	Undefined	Undefined	Undefined	Undefined	Undefined	Undefined	Undefined	Undefined	Undefined	Undefined; Undefined
Bianca Tardiva	DRU4_CRA-FRU_025	-	-	-	H	Micheletti et al., (2015)	Undefined	Undefined	Peach	White	Undefined	Undefined	Undefined	Undefined	Undefined	Undefined	Undefined	Non-flat	Freestone	Melting	Subacid	Globose	Non-showy	Micheletti et al., (2015)	https://doi.org/10.1371/journal.pone.0136803; Undefined
Big Ball	FB4_INRABx_024	-	-	-	H	Micheletti et al., (2015)	Undefined	Undefined	Nectarine	White	Undefined	Undefined	Undefined	Undefined	Undefined	Undefined	Undefined	Non-flat	Freestone	Non-melting	Subacid	Reniform	Non-showy	Micheletti et al., (2015)	https://doi.org/10.1371/journal.pone.0136803; Undefined
Big Bang	FB4_UMIL_025	-	-	-	H	Micheletti et al., (2015)	Undefined	Undefined	Nectarine	Yellow	Undefined	Undefined	Undefined	Undefined	Undefined	Undefined	Undefined	Non-flat	Clingstone	Melting	Subacid	Globose	Showy	Micheletti et al., (2015)	https://doi.org/10.1371/journal.pone.0136803; Undefined
Big Bel	FB4_IRTA_025	-	-	-	H	Micheletti et al., (2015)	Undefined	Undefined	Nectarine	White	Undefined	Undefined	Undefined	Undefined	Undefined	Undefined	Undefined	Non-flat	Freestone	Non-melting	Acid	Reniform	Showy	Micheletti et al., (2015)	https://doi.org/10.1371/journal.pone.0136803; Undefined
Big Boy	-	-	-	-	H	Undefined	Undefined	Undefined	Undefined	Undefined	Undefined	Undefined	Undefined	Undefined	Undefined	Undefined	Undefined	Undefined	Undefined	Undefined	Undefined	Undefined	Undefined	Undefined	Undefined; Undefined
Big Heaven	FB4_IRTA_026	-	-	-	H	Micheletti et al., (2015)	Undefined	Undefined	Nectarine	Yellow	Undefined	Undefined	Undefined	Undefined	Undefined	Undefined	Undefined	Non-flat	Freestone	Melting	Acid	Reniform	Showy	Micheletti et al., (2015)	https://doi.org/10.1371/journal.pone.0136803; Undefined
Big Nectared	FB4_IRTA_027	-	-	-	H	Micheletti et al., (2015)	Undefined	Undefined	Nectarine	Yellow	Undefined	Undefined	Undefined	Undefined	Undefined	Undefined	Undefined	Non-flat	Freestone	Undefined	Subacid	Undefined	Undefined	Micheletti et al., (2015)	https://doi.org/10.1371/journal.pone.0136803; Undefined
Big Top	FB4_CRA-FRU_017, FB4_INRABx_152, FB4_UMIL_026, FB4_IRTA_028	-	-	-	H	Micheletti et al., (2015)	Undefined	Undefined	Nectarine	Yellow	Undefined	Undefined	Undefined	Undefined	Undefined	Undefined	Undefined	Non-flat	Semi-clingstone	Melting	Undefined	Reniform	Showy	Micheletti et al., (2015)	https://doi.org/10.1371/journal.pone.0136803; Undefined
Bigsun	FB4_IRTA_030	-	-	-	H	Micheletti et al., (2015)	Undefined	Undefined	Peach	Yellow	Undefined	Undefined	Undefined	Undefined	Undefined	Undefined	Undefined	Non-flat	Freestone	Non-melting	Acid	Globose	Showy	Micheletti et al., (2015)	https://doi.org/10.1371/journal.pone.0136803; Undefined
Binaced	FB4_IRTA_031	-	-	-	H	Micheletti et al., (2015)	Undefined	Undefined	Peach	White	Undefined	Undefined	Undefined	Undefined	Undefined	Undefined	Undefined	Non-flat	Freestone	Non-melting	Undefined	Undefined	Undefined	Micheletti et al., (2015)	https://doi.org/10.1371/journal.pone.0136803; Undefined
Biscoe	-	Raritan Rose	Redskin	-	A	Vanderzande et al., (2019)	USA	1958	Peach	Yellow	Medium-Large	Yellow	Red	50	50-75	Undefined	Undefined	Round	Freestone	Melting	Undefined	Reniform	Non-showy	FNCD (2023)	https://www.fruitandnutlist.org/node/19251; Undefined
Black Campanin	DRU4_CRA-FRU_026	-	-	-	H	Micheletti et al., (2015)	Undefined	Undefined	Undefined	Undefined	Undefined	Undefined	Undefined	Undefined	Undefined	Undefined	Undefined	Undefined	Undefined	Undefined	Undefined	Undefined	Undefined	Undefined	Undefined; Undefined
Blanca De Jolon	DRU4_CRA-FRU_027	-	-	-	H	Micheletti et al., (2015)	Undefined	Undefined	Peach	White	Undefined	Undefined	Undefined	Undefined	Undefined	Undefined	Undefined	Non-flat	Freestone	Melting	Subacid	Reniform	Showy	Micheletti et al., (2015)	https://doi.org/10.1371/journal.pone.0136803; Undefined
Blanvio 30	FB4_IRTA_032	-	-	-	H	Micheletti et al., (2015)	Undefined	Undefined	Peach	White	Undefined	Undefined	Undefined	Undefined	Undefined	Undefined	Undefined	Flat	Freestone	Non-melting	Subacid	Undefined	Showy	Micheletti et al., (2015)	https://doi.org/10.1371/journal.pone.0136803; Undefined
Blazeprince	-	-	-	-	-	Sitther et al., (2012)	USA	1997	Peach	Yellow	Large	Undefined	Red	90	75-100	Midseason	Midseason	Round	Freestone	Undefined	Undefined	Reniform	Showy	FNCD (2023)	https://www.fruitandnutlist.org/node/19254; Undefined
Blazing Gold	-	Early Elberta	Op 34	-	H	Okie (1998)	USA	1951	Peach	Yellow	Undefined	Undefined	Undefined	Undefined	Undefined	Very early	Very early	Undefined	Freestone	Melting	Acid	Reniform	Showy	FNCD (2023)	https://www.fruitandnutlist.org/node/19255; Undefined
Blushing Star	FB4_UMIL_027	Fayette	Newhaven	-	H	Micheletti et al., (2015)	USA	1997	Peach	White	Medium-Large	White	Dark pink	80-90	75-100	Undefined	Undefined	Globose	Freestone	Melting	Acid	Reniform	Non-showy	Micheletti et al., (2015); FNCD (2023)	https://doi.org/10.1371/journal.pone.0136803; https://www.fruitandnutlist.org/node/19257
Boc 01	FB4_INRA_Av_032	Honey Blaze	102	-	H	Micheletti et al., (2015)	Undefined	Undefined	Undefined	Undefined	Undefined	Undefined	Undefined	Undefined	Undefined	Undefined	Undefined	Undefined	Undefined	Undefined	Undefined	Undefined	Undefined	Undefined	Undefined; Undefined
Boc 17	FB4_INRA_Av_033	Honey Blaze	102	-	H	Micheletti et al., (2015)	Undefined	Undefined	Undefined	Undefined	Undefined	Undefined	Undefined	Undefined	Undefined	Undefined	Undefined	Undefined	Undefined	Undefined	Undefined	Undefined	Undefined	Undefined	Undefined; Undefined
Boc 79	FB4_INRA_Av_034	Honey Blaze	102	-	H	Micheletti et al., (2015)	Undefined	Undefined	Undefined	Undefined	Undefined	Undefined	Undefined	Undefined	Undefined	Undefined	Undefined	Undefined	Undefined	Undefined	Undefined	Undefined	Undefined	Undefined	Undefined; Undefined
Bofruit	FB4_IRTA_034	-	-	-	H	Micheletti et al., (2015)	Undefined	Undefined	Peach	Yellow	Undefined	Undefined	Undefined	Undefined	Undefined	Undefined	Undefined	Non-flat	Freestone	Undefined	Acid	Undefined	Undefined	Micheletti et al., (2015)	https://doi.org/10.1371/journal.pone.0136803; Undefined
Bois De Chêne Liège	FB4_INRA_Av_035	Michelini	Regina Di Londa	-	H	Micheletti et al., (2015)	Undefined	Undefined	Undefined	Undefined	Undefined	Undefined	Undefined	Undefined	Undefined	Undefined	Undefined	Undefined	Undefined	Undefined	Undefined	Undefined	Undefined	Undefined	Undefined; Undefined
Bolero	FB4_UMIL_029	Cresthaven	Flamecrest	-	H	Okie (1998); Aranzana et al., (2003); Micheletti et al., (2015)	Italy	1995	Peach	Yellow	Very large	Yellow	Red	30-40	25-50	Late August	Midseason	Round	Freestone	Melting	Acid	Reniform	Non-showy	Micheletti et al., (2015); FNCD (2023)	https://doi.org/10.1371/journal.pone.0136803; https://www.fruitandnutlist.org/node/19261
Bolinha	-	-	-	-	H	Okie (1998)	Brazil	1985	Peach	Yellow	Undefined	Undefined	Undefined	Undefined	Undefined	Very late	Very late	Undefined	Clingstone	Non-melting	Undefined	Reniform	Showy	Okie (1998)	Undefined; Undefined
Bolinha_6	-	Bolinha	Bolinha	-	H	Fresnedo-Ramírez et al., (2015)	Undefined	Undefined	Undefined	Undefined	Undefined	Undefined	Undefined	Undefined	Undefined	Undefined	Undefined	Undefined	Undefined	Undefined	Undefined	Undefined	Undefined	Undefined	Undefined; Undefined
Bolivia	FB4_UMIL_030	Fayette	Percoca Bianca Imolese	-	H	Micheletti et al., (2015)	Undefined	Undefined	Peach	White	Undefined	Undefined	Undefined	Undefined	Undefined	Undefined	Undefined	Non-flat	Freestone	Melting	Acid	Reniform	Showy	Micheletti et al., (2015)	https://doi.org/10.1371/journal.pone.0136803; Undefined
Bolivian Cling	-	-	-	-	H	Okie (1998)	Bolivia	1921	Peach	Yellow	Undefined	Undefined	Undefined	Undefined	Undefined	Late	Late	Undefined	Clingstone	Melting	Undefined	Undefined	Undefined	Undefined	Undefined; Undefined
Bonanza	-	-	-	-	H	Okie (1998)	USA	1962	Peach	Yellow	Medium	Red	Undefined	Undefined	Undefined	Early	Early	Non-flat	Freestone	Undefined	Undefined	Globose	Showy	FNCD (2023)	https://www.fruitandnutlist.org/node/19262; Undefined
Bonanza (Un 25)	DRU4_CRA-FRU_236	69	70	-	H	Micheletti et al., (2015)	Undefined	Undefined	Undefined	Undefined	Undefined	Undefined	Undefined	Undefined	Undefined	Undefined	Undefined	Undefined	Undefined	Undefined	Undefined	Undefined	Undefined	Undefined	Undefined; Undefined
Bonetti 2	-	-	-	-	H	Undefined	Undefined	Undefined	Undefined	Undefined	Undefined	Undefined	Undefined	Undefined	Undefined	Undefined	Undefined	Undefined	Undefined	Undefined	Undefined	Undefined	Undefined	Undefined	Undefined; Undefined
Bonouvrier	-	-	-	-	H	Okie (1998)	France	1866	Peach	White	Undefined	Undefined	Undefined	Undefined	Undefined	Very late	Very late	Undefined	Freestone	Melting	Undefined	Globose	Non-showy	Okie (1998)	Undefined; Undefined
Bordò	FB4_UMIL_031	-	-	-	H	Micheletti et al., (2015)	Italy	2008	Peach	Yellow	Large	Yellow	Red	90-100	75-100	Late June	Very early	Round	Clingstone	Melting	Acid	Reniform	Showy	Micheletti et al., (2015); FNCD (2023)	https://doi.org/10.1371/journal.pone.0136803; https://www.fruitandnutlist.org/node/19269
Borgia	FB4_UMIL_032	Maycrest	Op 93	-	H	Micheletti et al., (2015)	Italy	1994	Peach	Yellow	Small	Yellow	Red	50-70	50-75	Mid May	Extra early	Round	Clingstone	Non-melting	Acid	Globose	Showy	Micheletti et al., (2015); FNCD (2023)	https://doi.org/10.1371/journal.pone.0136803; https://www.fruitandnutlist.org/node/19270
Borota (Un 11)	DRU4_CRA-FRU_223	-	-	-	H	Micheletti et al., (2015)	Undefined	Undefined	Undefined	Undefined	Undefined	Undefined	Undefined	Undefined	Undefined	Undefined	Undefined	Undefined	Undefined	Undefined	Undefined	Undefined	Undefined	Undefined	Undefined; Undefined
Boston	-	-	-	De Boston, Lewis, Parkins, Parkins' Seedling, Perkin's Seedling	H	Okie (1998)	USA	1909	Nectarine	Yellow	Undefined	Undefined	Undefined	Undefined	Undefined	Late	Late	Undefined	Freestone	Melting	Undefined	Globose	Non-showy	Okie (1998)	Undefined; Undefined
Botto	FB4_CRA-FRU_018, DRU4_CRA-FRU_135	Uneeda	Op 95	Salkaja	H	Micheletti et al., (2015)	Undefined	Undefined	Peach	White	Undefined	Undefined	Undefined	Undefined	Undefined	Undefined	Undefined	Non-flat	Clingstone	Melting	Undefined	Globose	Showy	Micheletti et al., (2015)	https://doi.org/10.1371/journal.pone.0136803; Undefined
Bound Brook	-	-	-	-	H	Undefined	Undefined	Undefined	Undefined	Undefined	Undefined	Undefined	Undefined	Undefined	Undefined	Undefined	Undefined	Undefined	Undefined	Undefined	Undefined	Undefined	Undefined	Undefined	Undefined; Undefined
Bounty	FB4_UMIL_142	B60324	B64237	-	H	Micheletti et al., (2015)	USA	1988	Peach	White	Large	Yellow	Red	30-80	30-80	Undefined	Undefined	Round	Freestone	Melting	Acid	Reniform	Showy	Micheletti et al., (2015); FNCD (2023)	https://doi.org/10.1371/journal.pone.0136803; https://www.fruitandnutlist.org/node/19271
Br 1	DRU4_CRA-FRU_028	Delicioso	Panamint	-	H	Micheletti et al., (2015)	Undefined	Undefined	Undefined	Undefined	Undefined	Undefined	Undefined	Undefined	Undefined	Undefined	Undefined	Undefined	Undefined	Undefined	Undefined	Undefined	Undefined	Undefined	Undefined; Undefined
Br 2	DRU4_CRA-FRU_029	Aldrighi	Cerrito	-	H	Micheletti et al., (2015)	Undefined	Undefined	Peach	Yellow	Undefined	Undefined	Undefined	Undefined	Undefined	Undefined	Undefined	Non-flat	Freestone	Non-melting	Acid	Reniform	Showy	Micheletti et al., (2015)	https://doi.org/10.1371/journal.pone.0136803; Undefined
Br 3	DRU4_CRA-FRU_030	Pala	Op 96	-	H	Micheletti et al., (2015)	Undefined	Undefined	Peach	White	Undefined	Undefined	Undefined	Undefined	Undefined	Undefined	Undefined	Non-flat	Freestone	Melting	Subacid	Reniform	Showy	Micheletti et al., (2015)	https://doi.org/10.1371/journal.pone.0136803; Undefined
Br 6	DRU4_CRA-FRU_031	Ambrosia Perret	Tapes	-	H	Micheletti et al., (2015)	Undefined	Undefined	Undefined	Undefined	Undefined	Undefined	Undefined	Undefined	Undefined	Undefined	Undefined	Undefined	Undefined	Undefined	Undefined	Undefined	Undefined	Undefined	Undefined; Undefined
Bradcrim	-	-	-	-	H	Okie (1998)	USA	1993	Nectarine	White	Medium	Red	Red	100	75-100	Undefined	Undefined	Globose	Freestone	Melting	Subacid	Globose	Undefined	FNCD (2023)	https://www.fruitandnutlist.org/node/19004; Undefined
Bradley	-	-	-	-	-	Vanderzande et al., (2019)	USA	2000	Nectarine	Yellow	Medium-Large	Golden	Red	60	50-75	Late June	Very early	Round	Clingstone	Non-melting	Undefined	Reniform	Non-showy	FNCD (2023)	https://www.fruitandnutlist.org/node/18602
Brakay	FB4_INRABx_031	-	-	-	H	Micheletti et al., (2015)	Undefined	Undefined	Nectarine	White	Undefined	Undefined	Undefined	Undefined	Undefined	Undefined	Undefined	Non-flat	Freestone	Non-melting	Subacid	Globose	Showy	Micheletti et al., (2015)	https://doi.org/10.1371/journal.pone.0136803; Undefined
Branca	FB4_CRA-FRU_019	Goldmine	Pala	-	H	Micheletti et al., (2015)	Undefined	Undefined	Nectarine	White	Undefined	Undefined	Undefined	Undefined	Undefined	Undefined	Undefined	Non-flat	Freestone	Melting	Subacid	Reniform	Showy	Micheletti et al., (2015)	https://doi.org/10.1371/journal.pone.0136803; Undefined
Brapre	FB4_INRABx_017	-	-	-	H	Micheletti et al., (2015)	Undefined	Undefined	Nectarine	White	Undefined	Undefined	Undefined	Undefined	Undefined	Undefined	Undefined	Non-flat	Freestone	Melting	Acid	Reniform	Showy	Micheletti et al., (2015)	https://doi.org/10.1371/journal.pone.0136803; Undefined
Brareg	FB4_INRABx_032	-	-	-	H	Micheletti et al., (2015)	Undefined	Undefined	Nectarine	White	Undefined	Undefined	Undefined	Undefined	Undefined	Undefined	Undefined	Non-flat	Freestone	Non-melting	Subacid	Reniform	Showy	Micheletti et al., (2015)	https://doi.org/10.1371/journal.pone.0136803; Undefined
Brugnon Violet	FB4_INRABx_213	-	-	-	H	Micheletti et al., (2015)	Undefined	Undefined	Undefined	Undefined	Undefined	Undefined	Undefined	Undefined	Undefined	Undefined	Undefined	Undefined	Undefined	Undefined	Undefined	Undefined	Non-showy	Micheletti et al., (2015)	https://doi.org/10.1371/journal.pone.0136803; Undefined
Buco Incavato	FB4_CRA-FRU_020, FB4_UMIL_033	Morellona	Op 97	Buco Incavato I	H	Micheletti et al., (2015)	Undefined	Undefined	Peach	White	Undefined	Undefined	Undefined	Undefined	Undefined	Undefined	Undefined	Non-flat	Freestone	Melting	Acid	Reniform	Non-showy	Micheletti et al., (2015)	https://doi.org/10.1371/journal.pone.0136803; Undefined
Burbelle	FB4_INRABx_093	-	-	-	H	Micheletti et al., (2015)	Undefined	Undefined	Nectarine	Yellow	Undefined	Undefined	Undefined	Undefined	Undefined	Undefined	Undefined	Non-flat	Freestone	Melting	Acid	Globose	Non-showy	Micheletti et al., (2015)	https://doi.org/10.1371/journal.pone.0136803; Undefined
Burrona Di Rosano (Fol 9)	DRU4_CRA-FRU_176	-	-	-	H	Micheletti et al., (2015)	Undefined	Undefined	Undefined	Undefined	Undefined	Undefined	Undefined	Undefined	Undefined	Undefined	Undefined	Undefined	Undefined	Undefined	Undefined	Undefined	Undefined	Undefined	Undefined; Undefined
Burrona Terzano	FB4_CRA-FRU_021	-	-	-	H	Micheletti et al., (2015)	Undefined	Undefined	Peach	White	Undefined	Undefined	Undefined	Undefined	Undefined	Undefined	Undefined	Non-flat	Freestone	Melting	Undefined	Globose	Showy	Micheletti et al., (2015)	https://doi.org/10.1371/journal.pone.0136803; Undefined
Buttapietra (Fol 10)	DRU4_CRA-FRU_177	-	-	-	H	Micheletti et al., (2015)	Undefined	Undefined	Undefined	Undefined	Undefined	Undefined	Undefined	Undefined	Undefined	Undefined	Undefined	Undefined	Undefined	Undefined	Undefined	Undefined	Undefined	Undefined	Undefined; Undefined
BY01P6245	-	Contender	Fla92_2C	-	A	Vanderzande et al., (2019)	USA	Undefined	Undefined	Undefined	Undefined	Undefined	Undefined	Undefined	Undefined	Undefined	Undefined	Undefined	Undefined	Undefined	Undefined	Undefined	Undefined	Undefined	Undefined; Undefined
BY89P2787	-	-	-	-	-	Sitther et al., (2012)	Undefined	Undefined	Undefined	Undefined	Undefined	Undefined	Undefined	Undefined	Undefined	Undefined	Undefined	Undefined	Undefined	Undefined	Undefined	Undefined	Undefined	Undefined	Undefined; Undefined
C55 74	-	-	-	-	H	Okie (1998)	Undefined	Undefined	Undefined	Undefined	Undefined	Undefined	Undefined	Undefined	Undefined	Undefined	Undefined	Undefined	Undefined	Undefined	Undefined	Undefined	Undefined	Undefined	Undefined; Undefined
C55 77	-	-	-	-	H	Okie (1998)	Undefined	Undefined	Undefined	Undefined	Undefined	Undefined	Undefined	Undefined	Undefined	Undefined	Undefined	Undefined	Undefined	Undefined	Undefined	Undefined	Undefined	Undefined	Undefined; Undefined
C62 66	-	-	-	-	H	Okie (1998)	Undefined	Undefined	Undefined	Undefined	Undefined	Undefined	Undefined	Undefined	Undefined	Undefined	Undefined	Undefined	Undefined	Undefined	Undefined	Undefined	Undefined	Undefined	Undefined; Undefined
C62 77	-	-	-	-	H	Okie (1998)	Undefined	Undefined	Undefined	Undefined	Undefined	Undefined	Undefined	Undefined	Undefined	Undefined	Undefined	Undefined	Undefined	Undefined	Undefined	Undefined	Undefined	Undefined	Undefined; Undefined
C9122	-	-	-	-	H	Okie (1998)	Undefined	Undefined	Undefined	Undefined	Undefined	Undefined	Undefined	Undefined	Undefined	Undefined	Undefined	Undefined	Undefined	Undefined	Undefined	Undefined	Undefined	Undefined	Undefined; Undefined
Cadaman	FB4_IRTA_370	P.persica	P.davidiana	-	H	Micheletti et al., (2015)	Undefined	Undefined	Undefined	Undefined	Undefined	Undefined	Undefined	Undefined	Undefined	Undefined	Undefined	Undefined	Undefined	Undefined	Undefined	Undefined	Undefined	Undefined	Undefined; Undefined
Cakereine	FB4_IRTA_035	-	-	-	H	Micheletti et al., (2015)	Undefined	Undefined	Nectarine	White	Undefined	Undefined	Undefined	Undefined	Undefined	Undefined	Undefined	Flat	Freestone	Melting	Subacid	Reniform	Showy	Micheletti et al., (2015)	https://doi.org/10.1371/journal.pone.0136803; Undefined
Calabacero	FB4_IRTA_036	-	-	-	H	Micheletti et al., (2015)	Undefined	Undefined	Peach	Yellow	Undefined	Undefined	Undefined	Undefined	Undefined	Undefined	Undefined	Non-flat	Freestone	Non-melting	Subacid	Undefined	Undefined	Micheletti et al., (2015)	https://doi.org/10.1371/journal.pone.0136803; Undefined
Calante	FB4_IRTA_037	-	-	-	H	Micheletti et al., (2015)	Undefined	Undefined	Peach	Yellow	Undefined	Undefined	Undefined	Undefined	Undefined	Undefined	Undefined	Non-flat	Freestone	Non-melting	Subacid	Undefined	Undefined	Micheletti et al., (2015)	https://doi.org/10.1371/journal.pone.0136803; Undefined
Caldred	-	-	-	-	H	Undefined	Undefined	Undefined	Undefined	Undefined	Undefined	Undefined	Undefined	Undefined	Undefined	Undefined	Undefined	Undefined	Undefined	Undefined	Undefined	Undefined	Undefined	Undefined	Undefined; Undefined
California	DRU4_CRA-FRU_032	P6038	Fantasia	-	H	Micheletti et al., (2015)	Undefined	Undefined	Undefined	Undefined	Undefined	Undefined	Undefined	Undefined	Undefined	Undefined	Undefined	Undefined	Undefined	Undefined	Undefined	Undefined	Undefined	Undefined	Undefined; Undefined
Calred	FB4_CRA-FRU_023	103	103	-	H	Micheletti et al., (2015)	USA	1976	Peach	Yellow	Undefined	Golden	Dark red	Undefined	Undefined	Late August	Midseason	Globose	Freestone	Melting	Acid	Reniform	Showy	Micheletti et al., (2015); FNCD (2023)	https://doi.org/10.1371/journal.pone.0136803; https://www.fruitandnutlist.org/node/19335
Camden	FB4_CRA-FRU_024	FV89 14	Springtime	-	H	Micheletti et al., (2015)	USA	1972	Peach	Yellow	Small-Medium	Yellow	Red	60	50-75	Undefined	Undefined	Ovate	Clingstone	Melting	Acid	Reniform	Showy	Micheletti et al., (2015); FNCD (2023)	https://doi.org/10.1371/journal.pone.0136803; https://www.fruitandnutlist.org/node/19336
Campiel	FB4_IRTA_361	-	-	-	H	Micheletti et al., (2015)	Undefined	Undefined	Peach	Yellow	Undefined	Undefined	Undefined	Undefined	Undefined	Undefined	Undefined	Non-flat	Freestone	Non-melting	Undefined	Undefined	Undefined	Micheletti et al., (2015)	https://doi.org/10.1371/journal.pone.0136803; Undefined
Candoka	-	J.H.Hale	Op 40	-	H	Okie (1998)	USA	1927	Peach	Yellow	Medium	Yellow	Dark red	Undefined	Undefined	Late	Late	Round	Freestone	Non-melting	Undefined	Reniform	Non-showy	FNCD (2023)	https://www.fruitandnutlist.org/node/19341; Undefined
Candor	FB4_CRA-FRU_025	Redhaven	Erly Red Fre	-	A	Micheletti et al., (2015); Vanderzande et al., (2019)	USA	1965	Peach	Yellow	Undefined	Yellow	Red	75	50-75	Mid June	Very early	Round	Freestone	Melting	Undefined	Reniform	Non-showy	Micheletti et al., (2015); FNCD (2023)	https://doi.org/10.1371/journal.pone.0136803; https://www.fruitandnutlist.org/node/19342
Capdeboscq	FB4_CRA-FRU_026	104	Op 68	-	H	Micheletti et al., (2015)	Undefined	Undefined	Peach	Yellow	Undefined	Undefined	Undefined	Undefined	Undefined	Undefined	Undefined	Non-flat	Clingstone	Non-melting	Acid	Reniform	Showy	Micheletti et al., (2015)	https://doi.org/10.1371/journal.pone.0136803; Undefined
Capucci 18	FB4_UMIL_034	SantAnna Balducci	Op 99	-	H	Micheletti et al., (2015)	Undefined	Undefined	Peach	White	Undefined	Undefined	Undefined	Undefined	Undefined	Undefined	Undefined	Non-flat	Freestone	Melting	Acid	Undefined	Undefined	Micheletti et al., (2015)	https://doi.org/10.1371/journal.pone.0136803; Undefined
Cardeal	-	-	-	-	H	Okie (1998)	Brazil	1960	Peach	Yellow	Undefined	Undefined	Undefined	Undefined	Undefined	Early	Early	Undefined	Clingstone	Melting	Undefined	Undefined	Undefined	Okie (1998)	Undefined; Undefined
Cardinal	FB4_INRABx_167	-	-	-	H	Micheletti et al., (2015)	USA	1951	Peach	Yellow	Medium	Yellow	Undefined	75	50-75	Undefined	Undefined	Round	Freestone	Melting	Acid	Globose	Non-showy	Micheletti et al., (2015); FNCD (2023)	https://doi.org/10.1371/journal.pone.0136803; https://www.fruitandnutlist.org/node/19346
Carene	FB4_IRTA_038	-	-	-	H	Micheletti et al., (2015)	Undefined	Undefined	Nectarine	Yellow	Undefined	Undefined	Undefined	Undefined	Undefined	Undefined	Undefined	Non-flat	Clingstone	Melting	Subacid	Reniform	Showy	Micheletti et al., (2015)	https://doi.org/10.1371/journal.pone.0136803; Undefined
Carman	FB4_IRTA_039	Elberta	Family Favorite	-	H	Micheletti et al., (2015)	Undefined	Undefined	Peach	White	Undefined	Undefined	Undefined	Undefined	Undefined	Undefined	Undefined	Non-flat	Freestone	Melting	Undefined	Reniform	Non-showy	Micheletti et al., (2015)	https://doi.org/10.1371/journal.pone.0136803; Undefined
Caroking	-	Loring	F_Caroking	-	A	Vanderzande et al., (2019)	USA	Undefined	Peach	Undefined	Undefined	Undefined	Undefined	Undefined	Undefined	Undefined	Undefined	Undefined	Undefined	Undefined	Undefined	Undefined	Undefined	Undefined	Undefined; Undefined
Carolina	FB4_IRTA_040	Fla.3 4N	Sunred	-	H	Okie (1998); Aranzana et al., (2003); Micheletti et al., (2015)	USA	1990	Nectarine	Yellow	Medium	Yellow	Red	90-100	75-100	Undefined	Undefined	Round	Freestone	Melting	Acid	Undefined	Undefined	Micheletti et al., (2015); FNCD (2023)	https://doi.org/10.1371/journal.pone.0136803; https://www.fruitandnutlist.org/node/18655
Carolina Gold	-	Biscoe	NC_C5S_067	-	A	Vanderzande et al., (2019)	USA	2007	Peach	Yellow	Very large	Golden	Red	50	50-75	Early August	Midseason	Undefined	Freestone	Undefined	Undefined	Reniform	Non-showy	FNCD (2023)	https://www.fruitandnutlist.org/node/19350; Undefined
Carolyn G	-	Libbee	Lovell	-	A	Fresnedo-Ramírez et al., (2015)	USA	1942	Peach	Yellow	Medium-Large	Undefined	Red	50	50-75	Undefined	Undefined	Round-Truncate	Clingstone	Undefined	Undefined	Globose	Non-showy	FNCD (2023)	https://www.fruitandnutlist.org/node/19351; Undefined
Carson	FB4_CRA-FRU_027	Leader	Maxine	-	A	Okie (1998); Aranzana et al., (2003); Micheletti et al., (2015); Fresnedo-Ramírez et al., (2015)	USA	1935	Peach	Yellow	Medium	Undefined	Undefined	Undefined	Undefined	Undefined	Undefined	Non-flat	Clingstone	Non-melting	Undefined	Reniform	Showy	Micheletti et al., (2015); FNCD (2023)	https://doi.org/10.1371/journal.pone.0136803; https://www.fruitandnutlist.org/node/19353
Catherina	FB4_INRABx_070, FB4_IRTA_041	NJC95	D42 13W	-	H	Okie (1998); Aranzana et al., (2003); Micheletti et al., (2015)	Undefined	Undefined	Peach	Yellow	Undefined	Undefined	Undefined	Undefined	Undefined	Undefined	Undefined	Non-flat	Clingstone	Non-melting	Subacid	Reniform	Showy	Micheletti et al., (2015)	https://doi.org/10.1371/journal.pone.0136803; Undefined
Centenaria	DRU4_CRA-FRU_033	Docura 2	-	-	H	Micheletti et al., (2015)	Undefined	Undefined	Nectarine	Undefined	Undefined	Undefined	Undefined	Undefined	Undefined	Undefined	Undefined	Undefined	Undefined	Undefined	Undefined	Reniform	Showy	Micheletti et al., (2015)	https://doi.org/10.1371/journal.pone.0136803; Undefined
Ceriale	FB4_CRA-FRU_028	-	-	-	H	Micheletti et al., (2015)	Undefined	Undefined	Peach	Yellow	Undefined	Undefined	Undefined	Undefined	Undefined	Undefined	Undefined	Non-flat	Freestone	Melting	Undefined	Reniform	Showy	Micheletti et al., (2015)	https://doi.org/10.1371/journal.pone.0136803; Undefined
Cerrito	DRU4_CRA-FRU_034	105	Op 101	-	H	Micheletti et al., (2015)	Undefined	Undefined	Peach	Yellow	Undefined	Undefined	Undefined	Undefined	Undefined	Undefined	Undefined	Non-flat	Freestone	Non-melting	Acid	Reniform	Showy	Micheletti et al., (2015)	https://doi.org/10.1371/journal.pone.0136803; Undefined
Cesarini	FB4_CRA-FRU_029	-	-	-	H	Micheletti et al., (2015)	Undefined	Undefined	Peach	White	Undefined	Undefined	Undefined	Undefined	Undefined	Undefined	Undefined	Non-flat	Freestone	Melting	Undefined	Reniform	Non-showy	Micheletti et al., (2015)	https://doi.org/10.1371/journal.pone.0136803; Undefined
Challenger	-	Redhaven	ReIxBis	-	A	Vanderzande et al., (2019)	USA	2002	Peach	Yellow	Medium-Large	Undefined	Undefined	Undefined	Undefined	Early July	Early	Undefined	Freestone	Undefined	Undefined	Reniform	Non-showy	FNCD (2023)	https://www.fruitandnutlist.org/node/19361
Champion	DRU4_CRA-FRU_035	-	-	-	H	Micheletti et al., (2015)	Undefined	Undefined	Peach	White	Undefined	Undefined	Undefined	Undefined	Undefined	Undefined	Undefined	Non-flat	Freestone	Melting	Acid	Undefined	Non-showy	Micheletti et al., (2015)	https://doi.org/10.1371/journal.pone.0136803; Undefined
Chang Chi Huang Mi	-	-	-	-	H	Li et al., (2013)	China	Undefined	Peach	White	Undefined	Undefined	Undefined	Undefined	Undefined	Undefined	Undefined	Round	Undefined	Undefined	Undefined	Undefined	Undefined	Li et al., (2013)	https://doi.org/10.1186/1471-2156-14-84; Undefined
Chang Ling Zao Yu Lu	-	-	-	-	H	Li et al., (2013)	China	Undefined	Peach	White	Undefined	Undefined	Undefined	Undefined	Undefined	Undefined	Undefined	Round	Undefined	Undefined	Undefined	Undefined	Undefined	Li et al., (2013)	https://doi.org/10.1186/1471-2156-14-84; Undefined
Chang Shi Lang	-	-	-	-	H	Undefined	Undefined	Undefined	Undefined	Undefined	Undefined	Undefined	Undefined	Undefined	Undefined	Undefined	Undefined	Undefined	Undefined	Undefined	Undefined	Undefined	Undefined	Undefined	Undefined; Undefined
Chang Zhi Huang Lu	FB4_ZJU_029	-	-	-	H	Micheletti et al., (2015)	Undefined	Undefined	Peach	White	Undefined	Undefined	Undefined	Undefined	Undefined	Undefined	Undefined	Non-flat	Freestone	Melting	Subacid	Reniform	Showy	Micheletti et al., (2015)	https://doi.org/10.1371/journal.pone.0136803; Undefined
Changbang Mutant	FB4_CRA-FRU_030	-	-	-	H	Micheletti et al., (2015)	Undefined	Undefined	Peach	White	Undefined	Undefined	Undefined	Undefined	Undefined	Undefined	Undefined	Non-flat	Clingstone	Melting	Subacid	Reniform	Showy	Micheletti et al., (2015)	https://doi.org/10.1371/journal.pone.0136803; Undefined
Chao Yue 1	-	-	-	-	H	Li et al., (2013)	China	Undefined	Nectarine	White	Undefined	Undefined	Undefined	Undefined	Undefined	Undefined	Undefined	Round	Undefined	Undefined	Undefined	Undefined	Undefined	Li et al., (2013)	https://doi.org/10.1186/1471-2156-14-84; Undefined
Charles Ingouf (8)	FB4_INRABx_216	Lily Baltet	Op 102	-	H	Micheletti et al., (2015)	Undefined	Undefined	Peach	White	Undefined	Undefined	Undefined	Undefined	Undefined	Undefined	Undefined	Non-flat	Clingstone	Melting	Acid	Reniform	Showy	Micheletti et al., (2015)	https://doi.org/10.1371/journal.pone.0136803; Undefined
Charles Roux	FB4_INRABx_222	-	-	-	H	Micheletti et al., (2015)	Undefined	Undefined	Peach	Yellow	Undefined	Undefined	Undefined	Undefined	Undefined	Undefined	Undefined	Non-flat	Freestone	Melting	Subacid	Reniform	Showy	Micheletti et al., (2015)	https://doi.org/10.1371/journal.pone.0136803; Undefined
Cheng Yan	FB4_ZJU_030	Zao Sheng Huang Jin	-	-	H	Li et al., (2013); Micheletti et al., (2015)	China	Undefined	Peach	Yellow	Undefined	Undefined	Undefined	Undefined	Undefined	Undefined	Undefined	Non-flat	Clingstone	Non-melting	Subacid	Reniform	Showy	Micheletti et al., (2015)	https://doi.org/10.1371/journal.pone.0136803; Undefined
Cherryred	-	NJ66325	Op 28	NJ129	H	Okie (1998)	USA	1947	Peach	Yellow	Medium	Green	Red	Undefined	Undefined	Early	Early	Ovate	Clingstone	Non-melting	Undefined	Reniform	Non-showy	FNCD (2023)	https://www.fruitandnutlist.org/node/19366; Undefined
Chi Yu Lu	-	Yu Lu	-	-	H	Xie et al., (2010); Li et al., (2013)	China	Undefined	Peach	White	Undefined	Undefined	Undefined	Undefined	Undefined	Undefined	Undefined	Round	Undefined	Undefined	Undefined	Undefined	Undefined	Li et al., (2013)	https://doi.org/10.1186/1471-2156-14-84; Undefined
Chibaifeng	-	Hakuho	-	-	H	Xie et al., (2010); Li et al., (2013)	China	Undefined	Peach	White	Undefined	Undefined	Undefined	Undefined	Undefined	Undefined	Undefined	Round	Undefined	Undefined	Undefined	Undefined	Undefined	Li et al., (2013)	https://doi.org/10.1186/1471-2156-14-84; Undefined
Chico 11	-	-	-	-	H	Undefined	Undefined	Undefined	Undefined	Undefined	Undefined	Undefined	Undefined	Undefined	Undefined	Undefined	Undefined	Undefined	Undefined	Undefined	Undefined	Undefined	Undefined	Undefined	Undefined; Undefined
Chimarrita	FB4_UMIL_035	Babcock	Flordabelle	-	H	Micheletti et al., (2015)	Undefined	Undefined	Peach	White	Undefined	Undefined	Undefined	Undefined	Undefined	Undefined	Undefined	Non-flat	Freestone	Melting	Subacid	Globose	Showy	Micheletti et al., (2015)	https://doi.org/10.1371/journal.pone.0136803; Undefined
China	FB4_CRA-FRU_031	-	-	-	H	Micheletti et al., (2015)	Undefined	Undefined	Peach	Undefined	Undefined	Undefined	Undefined	Undefined	Undefined	Undefined	Undefined	Non-flat	Freestone	Undefined	Undefined	Reniform	Non-showy	Micheletti et al., (2015)	https://doi.org/10.1371/journal.pone.0136803; Undefined
China Pearl	-	Contender	PI134401	-	A	Cheng et al., (2009)	USA	2001	Peach	White	Very large	Undefined	Undefined	Undefined	Undefined	Early August	Midseason	Round	Freestone	Undefined	Subacid	Reniform	Showy	FNCD (2023)	https://www.fruitandnutlist.org/node/19368; Undefined
Chinese Cling	FB4_IRTA_042	-	-	-	H	Micheletti et al., (2015)	Undefined	Undefined	Undefined	Undefined	Undefined	Undefined	Undefined	Undefined	Undefined	Undefined	Undefined	Undefined	Undefined	Undefined	Undefined	Undefined	Undefined	Undefined	Undefined; Undefined
Chinese Cling op	-	-	-	-	H	Okie (1998); Micheletti et al., (2015)	Undefined	Undefined	Undefined	Undefined	Undefined	Undefined	Undefined	Undefined	Undefined	Undefined	Undefined	Undefined	Undefined	Undefined	Undefined	Undefined	Undefined	Undefined	Undefined; Undefined
Chinese Dwarf	-	-	-	-	H	Okie (1998)	China	1915	Peach	White	Small	Undefined	Undefined	Undefined	Undefined	Undefined	Undefined	Undefined	Clingstone	Undefined	Undefined	Undefined	Undefined	FNCD (2023)	https://www.fruitandnutlist.org/node/20514; Undefined
Chiyodared	FB4_CRA-FRU_032	Hiratsuka Red	Nectared 5	-	H	Micheletti et al., (2015)	Japan	1993	Nectarine	Yellow	Medium	Yellow	Dark red	Undefined	Undefined	Mid July	Early	Round	Clingstone	Melting	Undefined	Undefined	Showy	Micheletti et al., (2015); FNCD (2023)	https://doi.org/10.1371/journal.pone.0136803; https://www.fruitandnutlist.org/node/18661
Chiyomaru	DRU4_CRA-FRU_036	106	Nunome Wase	-	H	Micheletti et al., (2015)	Undefined	Undefined	Peach	Yellow	Undefined	Undefined	Undefined	Undefined	Undefined	Undefined	Undefined	Non-flat	Freestone	Melting	Subacid	Reniform	Showy	Micheletti et al., (2015)	https://doi.org/10.1371/journal.pone.0136803; Undefined
Chong Yang Hong	-	-	-	-	H	Li et al., (2013)	China	Undefined	Peach	White	Undefined	Undefined	Undefined	Undefined	Undefined	Undefined	Undefined	Round	Undefined	Undefined	Undefined	Undefined	Undefined	Li et al., (2013)	https://doi.org/10.1186/1471-2156-14-84; Undefined
Chui Huang Tao	DRU4_CRA-FRU_037	-	-	-	H	Micheletti et al., (2015)	Undefined	Undefined	Peach	White	Undefined	Undefined	Undefined	Undefined	Undefined	Undefined	Undefined	Non-flat	Freestone	Melting	Subacid	Globose	Showy	Micheletti et al., (2015)	https://doi.org/10.1371/journal.pone.0136803; Undefined
Chui Lum Tao	FB4_INRA_Av_036	-	-	-	H	Micheletti et al., (2015)	Undefined	Undefined	Undefined	Undefined	Undefined	Undefined	Undefined	Undefined	Undefined	Undefined	Undefined	Undefined	Undefined	Undefined	Undefined	Undefined	Undefined	Undefined	Undefined; Undefined
Chui Zhi Tao	FB4_ZJU_031	-	-	-	H	Micheletti et al., (2015)	China	Undefined	Peach	White	Undefined	Undefined	Undefined	Undefined	Undefined	Undefined	Undefined	Non-flat	Freestone	Non-melting	Subacid	Reniform	Showy	Micheletti et al., (2015)	https://doi.org/10.1371/journal.pone.0136803; Undefined
Chulla Nam Do	FB4_INRA_Av_037	-	-	-	H	Micheletti et al., (2015)	Undefined	Undefined	Undefined	Undefined	Undefined	Undefined	Undefined	Undefined	Undefined	Undefined	Undefined	Undefined	Undefined	Undefined	Undefined	Undefined	Undefined	Undefined	Undefined; Undefined
Chun Hua	-	-	-	-	H	Li et al., (2013)	China	Undefined	Peach	White	Undefined	Undefined	Undefined	Undefined	Undefined	Undefined	Undefined	Round	Undefined	Undefined	Undefined	Undefined	Undefined	Li et al., (2013)	https://doi.org/10.1186/1471-2156-14-84; Undefined
Chun Lei	FB4_CRA-FRU_033, FB4_ZJU_032	Sunago Wase	Bai Xiang Lu	-	H	Micheletti et al., (2015)	China	Undefined	Peach	White	Undefined	Undefined	Undefined	Undefined	Undefined	Undefined	Undefined	Non-flat	Clingstone	Melting	Subacid	Reniform	Showy	Micheletti et al., (2015)	https://doi.org/10.1371/journal.pone.0136803; Undefined
Chun Mei	FB4_ZJU_033	521	519	-	H	Li et al., (2013); Micheletti et al., (2015)	China	Undefined	Peach	White	Undefined	Undefined	Undefined	Undefined	Undefined	Undefined	Undefined	Non-flat	Freestone	Non-melting	Subacid	Reniform	Showy	Li et al., (2013); Micheletti et al., (2015)	https://doi.org/10.1186/1471-2156-14-84; https://doi.org/10.1371/journal.pone.0136803
Chun Xia Mi	FB4_ZJU_034	Shen Zhou Mi Tao	Huangshanearlydew	-	H	Li et al., (2013); Micheletti et al., (2015)	China	Undefined	Peach	White	Undefined	Undefined	Undefined	Undefined	Undefined	Undefined	Undefined	Non-flat	Freestone	Melting	Subacid	Reniform	Showy	Li et al., (2013); Micheletti et al., (2015)	https://doi.org/10.1186/1471-2156-14-84; https://doi.org/10.1371/journal.pone.0136803
Chun Xue	-	-	-	-	H	Li et al., (2013)	USA	Undefined	Peach	White	Undefined	Undefined	Undefined	Undefined	Undefined	Undefined	Undefined	Round	Undefined	Undefined	Undefined	Undefined	Undefined	Li et al., (2013)	https://doi.org/10.1186/1471-2156-14-84; Undefined
Chun Yan	FB4_ZJU_035	Zao Feng Wang	Kurakato Wase	-	H	Li et al., (2013); Micheletti et al., (2015)	China	Undefined	Peach	White	Undefined	Undefined	Undefined	Undefined	Undefined	Undefined	Undefined	Non-flat	Freestone	Melting	Subacid	Reniform	Showy	Li et al., (2013); Micheletti et al., (2015)	https://doi.org/10.1186/1471-2156-14-84; https://doi.org/10.1371/journal.pone.0136803
Chuxiangmei	-	-	-	-	-	Cheng et al., (2009)	Undefined	Undefined	Undefined	Undefined	Undefined	Undefined	Undefined	Undefined	Undefined	Undefined	Undefined	Undefined	Undefined	Undefined	Undefined	Undefined	Undefined	Undefined	Undefined; Undefined
Ciccio Petrino	FB4_CRA-FRU_034, FB4_CRA-FRU_097	-	-	Maribelle	H	Micheletti et al., (2015)	Undefined	Undefined	Peach	White	Undefined	Undefined	Undefined	Undefined	Undefined	Undefined	Undefined	Non-flat	Freestone	Melting	Acid	Globose	Showy	Micheletti et al., (2015)	https://doi.org/10.1371/journal.pone.0136803; Undefined
Cinzia	FB4_UMIL_036	Amsden	-	-	H	Micheletti et al., (2015)	Undefined	Undefined	Peach	White	Undefined	Undefined	Undefined	Undefined	Undefined	Undefined	Undefined	Non-flat	Clingstone	Melting	Acid	Reniform	Showy	Micheletti et al., (2015)	https://doi.org/10.1371/journal.pone.0136803; Undefined
Circe	FB4_CRA-FRU_035	USDA dwarf sdkg	Op 104	-	H	Micheletti et al., (2015)	Undefined	Undefined	Peach	Yellow	Undefined	Undefined	Undefined	Undefined	Undefined	Undefined	Undefined	Non-flat	Freestone	Melting	Acid	Reniform	Showy	Micheletti et al., (2015)	https://doi.org/10.1371/journal.pone.0136803; Undefined
City 32 82	DRU4_CRA-FRU_038	-	-	-	H	Micheletti et al., (2015)	Undefined	Undefined	Peach	White	Undefined	Undefined	Undefined	Undefined	Undefined	Undefined	Undefined	Non-flat	Freestone	Non-melting	Acid	Reniform	Non-showy	Micheletti et al., (2015)	https://doi.org/10.1371/journal.pone.0136803; Undefined
Claudia	FB4_UMIL_139	Summer Grand	Fantasia op	-	H	Micheletti et al., (2015)	Undefined	Undefined	Nectarine	Yellow	Undefined	Undefined	Undefined	Undefined	Undefined	Undefined	Undefined	Non-flat	Freestone	Melting	Acid	Reniform	Showy	Micheletti et al., (2015)	https://doi.org/10.1371/journal.pone.0136803; Undefined
Clayton	FB4_IRTA_044	Pekin	Candor	-	A	Micheletti et al., (2015); Vanderzande et al., (2019)	USA	1965	Peach	Yellow	Medium	Yellow	Red	75	50-75	Undefined	Undefined	Round	Freestone	Melting	Undefined	Reniform	Non-showy	Micheletti et al., (2015); FNCD (2023)	https://doi.org/10.1371/journal.pone.0136803; https://www.fruitandnutlist.org/node/19377
Clone N° 208 86 Rd	FB4_INRABx_123	-	-	-	H	Micheletti et al., (2015)	Undefined	Undefined	Nectarine	Yellow	Undefined	Undefined	Undefined	Undefined	Undefined	Undefined	Undefined	Non-flat	Freestone	Non-melting	Acid	Reniform	Showy	Micheletti et al., (2015)	https://doi.org/10.1371/journal.pone.0136803; Undefined
Clone N° Iran 6:58	FB4_INRABx_196	-	-	-	H	Micheletti et al., (2015)	Undefined	Undefined	Undefined	Undefined	Undefined	Undefined	Undefined	Undefined	Undefined	Undefined	Undefined	Undefined	Undefined	Undefined	Undefined	Undefined	Showy	Micheletti et al., (2015)	https://doi.org/10.1371/journal.pone.0136803; Undefined
Clone N° Iran 6:59	FB4_INRABx_195	-	-	-	H	Micheletti et al., (2015)	Undefined	Undefined	Undefined	Undefined	Undefined	Undefined	Undefined	Undefined	Undefined	Undefined	Undefined	Undefined	Undefined	Undefined	Undefined	Undefined	Showy	Micheletti et al., (2015)	https://doi.org/10.1371/journal.pone.0136803; Undefined
Cofrentes 3	FB4_IRTA_045	-	-	-	H	Micheletti et al., (2015)	Undefined	Undefined	Peach	Yellow	Undefined	Undefined	Undefined	Undefined	Undefined	Undefined	Undefined	Non-flat	Freestone	Non-melting	Undefined	Undefined	Undefined	Micheletti et al., (2015)	https://doi.org/10.1371/journal.pone.0136803; Undefined
Cofrentes5	-	-	-	-	-	Aranzana et al., (2003)	Spain	Undefined	Peach	Yellow	Undefined	Undefined	Undefined	Undefined	Undefined	Undefined	Undefined	Undefined	Undefined	Non-melting	Undefined	Undefined	Undefined	Aranzana et al., (2003)	https://doi.org/10.1007/s00122-002-1128-5; Undefined
Cofrentes6	-	-	-	-	-	Aranzana et al., (2003)	Spain	Undefined	Peach	Yellow	Undefined	Undefined	Undefined	Undefined	Undefined	Undefined	Undefined	Undefined	Undefined	Non-melting	Undefined	Undefined	Undefined	Aranzana et al., (2003)	https://doi.org/10.1007/s00122-002-1128-5; Undefined
Columbina	-	Sunlite	Op 73	-	H	Okie (1998)	USA	1969	Nectarine	Yellow	Medium	Undefined	Red	50	25-50	Very early	Very early	Undefined	Semi-clingstone	Undefined	Undefined	Reniform	Showy	FNCD (2023)	https://www.fruitandnutlist.org/node/18666; Undefined
Com Pact Redhaven	Drupomics_UMIL_161	Redhaven	-	-	H	Micheletti et al., (2015)	Undefined	Undefined	Undefined	Undefined	Undefined	Undefined	Undefined	Undefined	Undefined	Undefined	Undefined	Undefined	Undefined	Undefined	Undefined	Undefined	Undefined	Undefined	Undefined; Undefined
Combet N°2	FB4_INRABx_177	-	-	-	H	Micheletti et al., (2015)	Undefined	Undefined	Peach	White	Undefined	Undefined	Undefined	Undefined	Undefined	Undefined	Undefined	Non-flat	Freestone	Melting	Acid	Globose	Non-showy	Micheletti et al., (2015)	https://doi.org/10.1371/journal.pone.0136803; Undefined
Congres	DRU4_CRA-FRU_039	Flacara	Splendid	-	H	Micheletti et al., (2015)	Undefined	Undefined	Undefined	Undefined	Undefined	Undefined	Undefined	Undefined	Undefined	Undefined	Undefined	Undefined	Undefined	Undefined	Undefined	Undefined	Undefined	Undefined	Undefined; Undefined
Connett	-	-	-	Okie (1998)	H	Okie (1998)	USA	1880	Peach	Yellow	Undefined	Undefined	Undefined	Undefined	Undefined	Late	Late	Undefined	Freestone	Melting	Undefined	Reniform	Showy	Okie (1998)	Undefined; Undefined
Conquise	FB4_INRA_Av_038	Big Top	C9122	-	H	Micheletti et al., (2015)	Undefined	Undefined	Undefined	Undefined	Undefined	Undefined	Undefined	Undefined	Undefined	Undefined	Undefined	Undefined	Undefined	Undefined	Undefined	Undefined	Undefined	Undefined	Undefined; Undefined
Contender	-	Winblo	Nc64	-	A	Okie (1998); Vanderzande et al., (2019)	USA	1987	Peach	Yellow	Undefined	Undefined	Undefined	Undefined	Undefined	Late	Late	Undefined	Freestone	Melting	Undefined	Reniform	Non-showy	Okie (1998)	Undefined; Undefined
Convenio	FB4_CRA-FRU_036	59	-	-	H	Micheletti et al., (2015)	Undefined	Undefined	Peach	Yellow	Undefined	Undefined	Undefined	Undefined	Undefined	Undefined	Undefined	Non-flat	Clingstone	Non-melting	Undefined	Reniform	Showy	Micheletti et al., (2015)	https://doi.org/10.1371/journal.pone.0136803; Undefined
Corindon	FB4_IRTA_046	-	-	-	H	Micheletti et al., (2015)	Undefined	Undefined	Peach	Yellow	Undefined	Undefined	Undefined	Undefined	Undefined	Undefined	Undefined	Non-flat	Clingstone	Non-melting	Acid	Undefined	Showy	Micheletti et al., (2015)	https://doi.org/10.1371/journal.pone.0136803; Undefined
Corine	FB4_IRTA_047	-	-	-	H	Micheletti et al., (2015)	Undefined	Undefined	Peach	Yellow	Undefined	Undefined	Undefined	Undefined	Undefined	Undefined	Undefined	Non-flat	Freestone	Melting	Acid	Undefined	Undefined	Micheletti et al., (2015)	https://doi.org/10.1371/journal.pone.0136803; Undefined
Cormonese Migliorata	FB4_CRA-FRU_037	-	-	-	H	Micheletti et al., (2015)	Undefined	Undefined	Peach	Yellow	Undefined	Undefined	Undefined	Undefined	Undefined	Undefined	Undefined	Non-flat	Clingstone	Undefined	Undefined	Globose	Showy	Micheletti et al., (2015)	https://doi.org/10.1371/journal.pone.0136803; Undefined
Cotigua	-	-	-	-	-	Aranzana et al., (2003)	Spain	Undefined	Undefined	Undefined	Undefined	Undefined	Undefined	Undefined	Undefined	Undefined	Undefined	Undefined	Undefined	Undefined	Undefined	Undefined	Undefined	Undefined	Undefined; Undefined
Cotogna Ceccarelli	DRU4_CRA-FRU_040	-	-	-	H	Micheletti et al., (2015)	Undefined	Undefined	Undefined	Undefined	Undefined	Undefined	Undefined	Undefined	Undefined	Undefined	Undefined	Undefined	Undefined	Undefined	Undefined	Undefined	Undefined	Undefined	Undefined; Undefined
Cotogna Cicalini	FB4_CRA-FRU_038	-	-	-	H	Micheletti et al., (2015)	Undefined	Undefined	Peach	Yellow	Undefined	Undefined	Undefined	Undefined	Undefined	Undefined	Undefined	Non-flat	Clingstone	Non-melting	Undefined	Globose	Non-showy	Micheletti et al., (2015)	https://doi.org/10.1371/journal.pone.0136803; Undefined
Cotogna Del Poggio	DRU4_CRA-FRU_041	-	-	-	H	Micheletti et al., (2015)	Undefined	Undefined	Undefined	Undefined	Undefined	Undefined	Undefined	Undefined	Undefined	Undefined	Undefined	Undefined	Undefined	Undefined	Undefined	Undefined	Undefined	Undefined	Undefined; Undefined
Cotogna Di Rosano	DRU4_CRA-FRU_042	-	-	-	H	Micheletti et al., (2015)	Undefined	Undefined	Undefined	Undefined	Undefined	Undefined	Undefined	Undefined	Undefined	Undefined	Undefined	Undefined	Undefined	Undefined	Undefined	Undefined	Undefined	Undefined	Undefined; Undefined
Cotogna Massima	DRU4_CRA-FRU_043	-	-	-	H	Micheletti et al., (2015)	Undefined	Undefined	Undefined	Undefined	Undefined	Undefined	Undefined	Undefined	Undefined	Undefined	Undefined	Undefined	Undefined	Undefined	Undefined	Undefined	Undefined	Undefined	Undefined; Undefined
Cp 88/2	DRU4_CRA-FRU_044	-	-	-	H	Micheletti et al., (2015)	Undefined	Undefined	Peach	Yellow	Undefined	Undefined	Undefined	Undefined	Undefined	Undefined	Undefined	Non-flat	Freestone	Non-melting	Acid	Reniform	Showy	Micheletti et al., (2015)	https://doi.org/10.1371/journal.pone.0136803; Undefined
Crasiommolo Rosso	FB4_CRA-FRU_039	-	-	-	H	Micheletti et al., (2015)	Undefined	Undefined	Nectarine	White	Undefined	Undefined	Undefined	Undefined	Undefined	Undefined	Undefined	Non-flat	Freestone	Melting	Subacid	Reniform	Non-showy	Micheletti et al., (2015)	https://doi.org/10.1371/journal.pone.0136803; Undefined
Cresthaven	FB4_CRA-FRU_040	Kalhaven	SH309	-	H	Okie (1998); Aranzana et al., (2003); Micheletti et al., (2015)	USA	1963	Peach	Yellow	Medium-Large	Golden	Red	Undefined	Undefined	Undefined	Undefined	Round	Freestone	Melting	Undefined	Reniform	Non-showy	Micheletti et al., (2015); FNCD (2023)	https://doi.org/10.1371/journal.pone.0136803; https://www.fruitandnutlist.org/node/19399
Crimson Lady	FB4_IRTA_048	516	Peach sel	-	H	Okie (1998); Aranzana et al., (2003); Micheletti et al., (2015)	USA	1992	Peach	Yellow	Large	Pink	Dark red	Undefined	Undefined	Early June	Very early	Round	Clingstone	Non-melting	Acid	Globose	Undefined	Micheletti et al., (2015); FNCD (2023)	https://doi.org/10.1371/journal.pone.0136803; https://www.fruitandnutlist.org/node/19403
Cristal	FB4_IRTA_049	Suber	Perola de Itaquera	-	H	Micheletti et al., (2015)	Undefined	Undefined	Nectarine	White	Undefined	Undefined	Undefined	Undefined	Undefined	Undefined	Undefined	Non-flat	Freestone	Melting	Subacid	Reniform	Showy	Micheletti et al., (2015)	https://doi.org/10.1371/journal.pone.0136803; Undefined
Cropopus N. 3 (Fol 11)	DRU4_CRA-FRU_178	-	-	-	H	Micheletti et al., (2015)	Undefined	Undefined	Undefined	Undefined	Undefined	Undefined	Undefined	Undefined	Undefined	Undefined	Undefined	Undefined	Undefined	Undefined	Undefined	Undefined	Undefined	Undefined	Undefined; Undefined
Crown Princess	FB4_CRA-FRU_041, FB4_INRABx_145	Red Diamond	Peach sel	-	H	Micheletti et al., (2015)	USA	1988	Peach	Yellow	Large	Pink	Dark red	50	25-50	Undefined	Undefined	Globose	Clingstone	Non-melting	Subacid	Globose	Showy	Micheletti et al., (2015); FNCD (2023)	https://doi.org/10.1371/journal.pone.0136803; https://www.fruitandnutlist.org/node/19416
Cumberland	FB4_IRTA_051	Belle	Greensboro	-	H	Micheletti et al., (2015)	USA	1925	Peach	White	Medium-Large	Green	Red	Undefined	Undefined	Undefined	Undefined	Ovate	Freestone	Melting	Undefined	Globose	Showy	Micheletti et al., (2015); FNCD (2023)	https://doi.org/10.1371/journal.pone.0136803; https://www.fruitandnutlist.org/node/19420
D_30_3E	-	-	-	-	-	Fresnedo-Ramírez et al., (2015)	Undefined	Undefined	Undefined	Undefined	Undefined	Undefined	Undefined	Undefined	Undefined	Undefined	Undefined	Undefined	Undefined	Undefined	Undefined	Undefined	Undefined	Undefined	Undefined; Undefined
D25 9E	-	-	-	-	H	Okie (1998)	Undefined	Undefined	Undefined	Undefined	Undefined	Undefined	Undefined	Undefined	Undefined	Undefined	Undefined	Undefined	Undefined	Undefined	Undefined	Undefined	Undefined	Undefined	Undefined; Undefined
D33_1_86227	-	-	-	-	-	Sitther et al., (2012)	Undefined	Undefined	Undefined	Undefined	Undefined	Undefined	Undefined	Undefined	Undefined	Undefined	Undefined	Undefined	Undefined	Undefined	Undefined	Undefined	Undefined	Undefined	Undefined; Undefined
D42 13W	-	4A4	Jungerman	-	H	Okie (1998)	Undefined	Undefined	Undefined	Undefined	Undefined	Undefined	Undefined	Undefined	Undefined	Undefined	Undefined	Undefined	Undefined	Undefined	Undefined	Undefined	Undefined	Undefined	Undefined; Undefined
D6090	FB4_INRA_Av_043	Big Top	II016	-	H	Micheletti et al., (2015)	Undefined	Undefined	Undefined	Undefined	Undefined	Undefined	Undefined	Undefined	Undefined	Undefined	Undefined	Undefined	Undefined	Undefined	Undefined	Undefined	Undefined	Undefined	Undefined; Undefined
Da Bai Feng	FB4_ZJU_036	Hakuho	-	-	H	Xie et al., (2010); Micheletti et al., (2015)	China	Undefined	Peach	White	Undefined	Undefined	Undefined	Undefined	Undefined	Undefined	Undefined	Non-flat	Freestone	Melting	Subacid	Reniform	Showy	Micheletti et al., (2015)	https://doi.org/10.1371/journal.pone.0136803; Undefined
Da Bai Suan	FB4_ZJU_037	-	-	-	H	Micheletti et al., (2015)	Undefined	Undefined	Nectarine	White	Undefined	Undefined	Undefined	Undefined	Undefined	Undefined	Undefined	Non-flat	Clingstone	Melting	Acid	Globose	Showy	Micheletti et al., (2015)	https://doi.org/10.1371/journal.pone.0136803; Undefined
Da Chong Hua Ban	-	-	-	-	H	Li et al., (2013)	China	Undefined	Peach	White	Undefined	Undefined	Undefined	Undefined	Undefined	Undefined	Undefined	Round	Undefined	Undefined	Undefined	Undefined	Undefined	Li et al., (2013)	https://doi.org/10.1186/1471-2156-14-84; Undefined
Da Guo Wu Tao	-	-	-	-	H	Li et al., (2013)	China	Undefined	Peach	White	Undefined	Undefined	Undefined	Undefined	Undefined	Undefined	Undefined	Round	Undefined	Undefined	Undefined	Undefined	Undefined	Li et al., (2013)	https://doi.org/10.1186/1471-2156-14-84; Undefined
Da He Bai Tao	FB4_ZJU_038	-	-	-	H	Micheletti et al., (2015)	Undefined	Undefined	Undefined	Undefined	Undefined	Undefined	Undefined	Undefined	Undefined	Undefined	Undefined	Undefined	Undefined	Undefined	Undefined	Undefined	Undefined	Undefined	Undefined; Undefined
Da Hong Hua	FB4_ZJU_039, FB4_ZJU_167, FB4_ZJU_090, FB4_ZJU_059	-	-	Shangshan Da Yu Lu, Hua Yu Lu, Feng Hua Yu Lu Early	H	Micheletti et al., (2015)	China	Undefined	Peach	White	Undefined	Undefined	Undefined	Undefined	Undefined	Undefined	Undefined	Non-flat	Freestone	Melting	Subacid	Reniform	Showy	Micheletti et al., (2015)	https://doi.org/10.1371/journal.pone.0136803; Undefined
Da Hong Pao	FB4_ZJU_040	-	-	-	-	Cheng et al., (2009); Li et al., (2013); Micheletti et al., (2015)	China	Undefined	Peach	Red	Undefined	Undefined	Undefined	Undefined	Undefined	Undefined	Undefined	Non-flat	Freestone	Melting	Subacid	Reniform	Showy	Li et al., (2013); Micheletti et al., (2015)	https://doi.org/10.1186/1471-2156-14-84; https://doi.org/10.1371/journal.pone.0136803
Da Tian Tao	FB4_UMIL_038	-	-	-	H	Micheletti et al., (2015)	Undefined	Undefined	Peach	White	Undefined	Undefined	Undefined	Undefined	Undefined	Undefined	Undefined	Non-flat	Clingstone	Melting	Subacid	Undefined	Undefined	Micheletti et al., (2015)	https://doi.org/10.1371/journal.pone.0136803; Undefined
Da Tuan Mi Lu	FB4_ZJU_042	Tai Chang Shui Mi sdl	-	-	H	Xie et al., (2010); Micheletti et al., (2015)	China	Undefined	Peach	White	Undefined	Undefined	Undefined	Undefined	Undefined	Undefined	Undefined	Non-flat	Freestone	Melting	Subacid	Reniform	Showy	Micheletti et al., (2015)	https://doi.org/10.1371/journal.pone.0136803; Undefined
Da Zhen Bao	FB4_ZJU_043	-	-	-	H	Micheletti et al., (2015)	Japan	Undefined	Peach	White	Undefined	Undefined	Undefined	Undefined	Undefined	Undefined	Undefined	Non-flat	Clingstone	Melting	Subacid	Reniform	Showy	Micheletti et al., (2015)	https://doi.org/10.1371/journal.pone.0136803; Undefined
Da40 17	-	-	-	-	H	Okie (1998)	Undefined	Undefined	Undefined	Undefined	Undefined	Undefined	Undefined	Undefined	Undefined	Undefined	Undefined	Undefined	Undefined	Undefined	Undefined	Undefined	Undefined	Undefined	Undefined; Undefined
Dabanhongpantao	-	-	-	-	-	Cheng et al., (2009)	Undefined	Undefined	Undefined	Undefined	Undefined	Undefined	Undefined	Undefined	Undefined	Undefined	Undefined	Undefined	Undefined	Undefined	Undefined	Undefined	Undefined	Undefined	Undefined; Undefined
Daisy	FB4_CRA-FRU_042	Rhone Gold	Redwing	-	H	Okie (1998); Micheletti et al., (2015)	Undefined	Undefined	Peach	White	Undefined	Undefined	Undefined	Undefined	Undefined	Undefined	Undefined	Non-flat	Clingstone	Melting	Undefined	Reniform	Showy	Micheletti et al., (2015)	https://doi.org/10.1371/journal.pone.0136803; Undefined
Dajiobao	-	-	-	-	H	Li et al., (2013)	Undefined	Undefined	Undefined	Undefined	Undefined	Undefined	Undefined	Undefined	Undefined	Undefined	Undefined	Undefined	Undefined	Undefined	Undefined	Undefined	Undefined	Undefined	Undefined; Undefined
Dajiubao	-	-	-	-	-	Cheng et al., (2009)	Undefined	Undefined	Undefined	Undefined	Undefined	Undefined	Undefined	Undefined	Undefined	Undefined	Undefined	Undefined	Undefined	Undefined	Undefined	Undefined	Undefined	Undefined	Undefined; Undefined
Dalian1 49	FB4_ZJU_046, DRU4_CRA-FRU_194, DRU4_CRA-FRU_213	-	-	Otiecestuviennuit (Fol 27), Zverdocen (Fol 46)	H	Micheletti et al., (2015)	China	Undefined	Peach	Yellow	Undefined	Undefined	Undefined	Undefined	Undefined	Undefined	Undefined	Non-flat	Clingstone	Non-melting	Acid	Reniform	Showy	Micheletti et al., (2015)	https://doi.org/10.1371/journal.pone.0136803; Undefined
Dalian12 28	FB4_ZJU_045	-	-	-	H	Micheletti et al., (2015)	China	Undefined	Peach	Yellow	Undefined	Undefined	Undefined	Undefined	Undefined	Undefined	Undefined	Non-flat	Clingstone	Non-melting	Subacid	Globose	Showy	Micheletti et al., (2015)	https://doi.org/10.1371/journal.pone.0136803; Undefined
Dan Gui	-	-	-	-	H	Li et al., (2013)	Undefined	Undefined	Undefined	Undefined	Undefined	Undefined	Undefined	Undefined	Undefined	Undefined	Undefined	Undefined	Undefined	Undefined	Undefined	Undefined	Undefined	Undefined	Undefined; Undefined
Dan Mo	FB4_ZJU_047	511	Zao Hong 2	-	A	Cheng et al., (2009); Micheletti et al., (2015)	Undefined	Undefined	Nectarine	Yellow	Undefined	Undefined	Undefined	Undefined	Undefined	Undefined	Undefined	Non-flat	Clingstone	Melting	Subacid	Reniform	Non-showy	Micheletti et al., (2015)	https://doi.org/10.1371/journal.pone.0136803; Undefined
Del Cid	-	-	-	-	H	Micheletti et al., (2015)	Undefined	Undefined	Undefined	Undefined	Undefined	Undefined	Undefined	Undefined	Undefined	Undefined	Undefined	Undefined	Undefined	Undefined	Undefined	Undefined	Undefined	Undefined	Undefined; Undefined
Delice	FB4_IRTA_052	-	-	-	H	Micheletti et al., (2015)	Undefined	Undefined	Peach	Yellow	Undefined	Undefined	Undefined	Undefined	Undefined	Undefined	Undefined	Non-flat	Clingstone	Undefined	Acid	Undefined	Undefined	Micheletti et al., (2015)	https://doi.org/10.1371/journal.pone.0136803; Undefined
Delicioso	-	-	-	-	H	Okie (1998)	Brazil	1992	Peach	White	Undefined	Undefined	Undefined	Undefined	Undefined	Undefined	Undefined	Undefined	Clingstone	Melting	Undefined	Globose	Showy	Okie (1998)	Undefined; Undefined
Dellys	FB4_INRABx_162	-	-	-	H	Micheletti et al., (2015)	Undefined	Undefined	Nectarine	White	Undefined	Undefined	Undefined	Undefined	Undefined	Undefined	Undefined	Non-flat	Freestone	Melting	Acid	Globose	Showy	Micheletti et al., (2015)	https://doi.org/10.1371/journal.pone.0136803; Undefined
Denjiulo	-	-	-	-	H	Li et al., (2013)	Japan	Undefined	Peach	White	Undefined	Undefined	Undefined	Undefined	Undefined	Undefined	Undefined	Round	Undefined	Undefined	Undefined	Undefined	Undefined	Li et al., (2013)	https://doi.org/10.1186/1471-2156-14-84; Undefined
Denjuro	FB4_ZJU_048, FB4_ZJU_240, FB4_ZJU_145	-	-	Yue 165, Okayama 3	H	Micheletti et al., (2015)	Undefined	Undefined	Peach	White	Undefined	Undefined	Undefined	Undefined	Undefined	Undefined	Undefined	Non-flat	Freestone	Melting	Subacid	Reniform	Showy	Micheletti et al., (2015)	https://doi.org/10.1371/journal.pone.0136803; Undefined
Desertgold	FB4_INRABx_052	C55 77	C62 77	-	H	Micheletti et al., (2015)	USA	1961	Peach	Yellow	Medium	Yellow	Red	Undefined	Undefined	Early June	Very early	Round	Clingstone	Melting	Acid	Reniform	Non-showy	Micheletti et al., (2015); FNCD (2023)	https://doi.org/10.1371/journal.pone.0136803; https://www.fruitandnutlist.org/node/19439
Diamante	FB4_CRA-FRU_043	Convenio	58	-	H	Micheletti et al., (2015)	Undefined	Undefined	Peach	Yellow	Undefined	Undefined	Undefined	Undefined	Undefined	Undefined	Undefined	Non-flat	Clingstone	Non-melting	Acid	Reniform	Showy	Micheletti et al., (2015)	https://doi.org/10.1371/journal.pone.0136803; Undefined
Diamond Bright	Drupomics_UMIL_149	August Red	Aurora Grand	-	H	Micheletti et al., (2015)	Undefined	Undefined	Undefined	Undefined	Undefined	Undefined	Undefined	Undefined	Undefined	Undefined	Undefined	Undefined	Undefined	Undefined	Undefined	Undefined	Undefined	Undefined	Undefined; Undefined
Diamond Jewel	FB4_CRA-FRU_044	Red Diamond	Peach sel	-	H	Micheletti et al., (2015)	USA	1989	Nectarine	Yellow	Large	Undefined	Dark red	Undefined	Undefined	Undefined	Undefined	Round	Clingstone	Melting	Undefined	Reniform	Non-showy	Micheletti et al., (2015); FNCD (2023)	https://doi.org/10.1371/journal.pone.0136803; https://www.fruitandnutlist.org/node/18677
Diamond June	FB4_INRABx_042	-	-	-	H	Micheletti et al., (2015)	USA	2001	Nectarine	Undefined	Medium	Undefined	Dark red	Undefined	Undefined	Late June	Very early	Globose	Clingstone	Undefined	Acid	Globose	Showy	Micheletti et al., (2015); FNCD (2023)	https://doi.org/10.1371/journal.pone.0136803; https://www.fruitandnutlist.org/node/18679
Diamond Pearl	-	-	-	-	H	Undefined	USA	2003	Nectarine	White	Medium	Orange	Dark red	Undefined	Undefined	Mid June	Very early	Globose	Clingstone	Undefined	Subacid	Reniform	Showy	FNCD (2023)	https://www.fruitandnutlist.org/node/18680; Undefined
Diamond Princess	FB4_CRA-FRU_045	Red Diamond	Peach sel	-	H	Micheletti et al., (2015)	USA	1988	Peach	Yellow	Large	Pink	Red	75-95	75-100	Undefined	Undefined	Globose	Freestone	Melting	Acid	Reniform	Showy	Micheletti et al., (2015); FNCD (2023)	https://doi.org/10.1371/journal.pone.0136803; https://www.fruitandnutlist.org/node/19443
Diamond Ray	FB4_CRA-FRU_046, FB4_INRABx_237, FB4_INRA_Av_046, FB4_UMIL_039, FB4_IRTA_053	Red Diamond	Peach sel	-	H	Micheletti et al., (2015)	Undefined	Undefined	Nectarine	Yellow	Undefined	Undefined	Undefined	Undefined	Undefined	Undefined	Undefined	Non-flat	Clingstone	Melting	Acid	Reniform	Showy	Micheletti et al., (2015)	https://doi.org/10.1371/journal.pone.0136803; Undefined
Didone	FB4_CRA-FRU_047	Dwarf California sel	Op 110	-	H	Micheletti et al., (2015)	Undefined	Undefined	Nectarine	Yellow	Undefined	Undefined	Undefined	Undefined	Undefined	Undefined	Undefined	Non-flat	Clingstone	Melting	Acid	Reniform	Showy	Micheletti et al., (2015)	https://doi.org/10.1371/journal.pone.0136803; Undefined
Diego Fuentes	DRU4_CRA-FRU_046, FB4_CRA-FRU_064	Flordagold	EarliGrande	Flordastar	H	Micheletti et al., (2015)	USA	1989	Peach	Yellow	Small-Medium	Undefined	Red	60	50-75	Undefined	Undefined	Round	Clingstone	Melting	Acid	Globose	Showy	Micheletti et al., (2015); FNCD (2023)	https://doi.org/10.1371/journal.pone.0136803; https://www.fruitandnutlist.org/node/19599
Diego Nazario	FB4_CRA-FRU_106	-	-	-	H	Micheletti et al., (2015)	Undefined	Undefined	Peach	Undefined	Undefined	Undefined	Undefined	Undefined	Undefined	Undefined	Undefined	Undefined	Undefined	Undefined	Undefined	Undefined	Showy	Micheletti et al., (2015)	https://doi.org/10.1371/journal.pone.0136803; Undefined
Diego Sabrina	DRU4_CRA-FRU_047	-	-	-	H	Micheletti et al., (2015)	Undefined	Undefined	Undefined	Undefined	Undefined	Undefined	Undefined	Undefined	Undefined	Undefined	Undefined	Undefined	Undefined	Undefined	Undefined	Undefined	Undefined	Undefined	Undefined; Undefined
Dix 5A 1	-	46	Dixon 2	-	H	Micheletti et al., (2015)	Undefined	Undefined	Undefined	Undefined	Undefined	Undefined	Undefined	Undefined	Undefined	Undefined	Undefined	Undefined	Undefined	Undefined	Undefined	Undefined	Undefined	Undefined	Undefined; Undefined
Dix10 A 4	-	-	-	-	H	Undefined	Undefined	Undefined	Undefined	Undefined	Undefined	Undefined	Undefined	Undefined	Undefined	Undefined	Undefined	Undefined	Undefined	Undefined	Undefined	Undefined	Undefined	Undefined	Undefined; Undefined
Dix22 A 5	-	-	-	-	H	Undefined	Undefined	Undefined	Undefined	Undefined	Undefined	Undefined	Undefined	Undefined	Undefined	Undefined	Undefined	Undefined	Undefined	Undefined	Undefined	Undefined	Undefined	Undefined	Undefined; Undefined
Dixiland	-	-	-	-	H	Okie (1998)	USA	1945	Peach	Yellow	Large	Yellow	Red	Undefined	Undefined	Midseason	Midseason	Ovate	Freestone	Melting	Undefined	Globose	Showy	FNCD (2023)	https://www.fruitandnutlist.org/node/19449; Undefined
Dixired	FB4_CRA-FRU_048	Halehaven self	-	-	H	Micheletti et al., (2015)	USA	1945	Peach	Yellow	Medium	Red	Red	Undefined	Undefined	Early	Early	Round	Clingstone	Melting	Undefined	Globose	Non-showy	Micheletti et al., (2015); FNCD (2023)	https://doi.org/10.1371/journal.pone.0136803; https://www.fruitandnutlist.org/node/19450
Dixon	FB4_ZJU_049, FB4_IRTA_054	Orange Cling	Australian Muir	-	H	Micheletti et al., (2015)	Undefined	Undefined	Peach	Yellow	Undefined	Undefined	Undefined	Undefined	Undefined	Undefined	Undefined	Non-flat	Clingstone	Non-melting	Subacid	Globose	Non-showy	Micheletti et al., (2015)	https://doi.org/10.1371/journal.pone.0136803; Undefined
Dixon 1	-	Orange Cling	Australian Muir	-	H	Okie (1998)	USA	1956	Peach	Yellow	Undefined	Undefined	Undefined	Undefined	Undefined	Extra early	Extra early	Undefined	Clingstone	Melting	Undefined	Globose-Reniform	Non-showy	FNCD (2023)	https://www.fruitandnutlist.org/node/19451; Undefined
Dixon 2	-	Orange Cling	Australian Muir	-	H	Okie (1998)	USA	1956	Peach	Yellow	Undefined	Undefined	Undefined	Undefined	Undefined	Extra early	Extra early	Undefined	Clingstone	Undefined	Undefined	Undefined	Undefined	FNCD (2023)	https://www.fruitandnutlist.org/node/19452; Undefined
Docura	DRU4_CRA-FRU_048	Alo Docura	Tutu	-	H	Micheletti et al., (2015)	Undefined	Undefined	Peach	White	Undefined	Undefined	Undefined	Undefined	Undefined	Undefined	Undefined	Non-flat	Freestone	Melting	Undefined	Reniform	Showy	Micheletti et al., (2015)	https://doi.org/10.1371/journal.pone.0136803; Undefined
Docura 2	-	-	-	-	H	Micheletti et al., (2015)	Undefined	Undefined	Undefined	Undefined	Undefined	Undefined	Undefined	Undefined	Undefined	Undefined	Undefined	Undefined	Undefined	Undefined	Undefined	Undefined	Undefined	Undefined	Undefined; Undefined
Docura 4	FB4_CRA-FRU_049	Supermel	Sunred	-	H	Micheletti et al., (2015)	Undefined	Undefined	Peach	White	Undefined	Undefined	Undefined	Undefined	Undefined	Undefined	Undefined	Undefined	Undefined	Undefined	Undefined	Undefined	Showy	Micheletti et al., (2015)	https://doi.org/10.1371/journal.pone.0136803; Undefined
Docura2	-	-	-	-	H	Okie (1998)	Brazil	1983	Peach	White	Undefined	Undefined	Undefined	Undefined	Undefined	Early	Early	Undefined	Undefined	Undefined	Undefined	Undefined	Undefined	Okie (1998)	Undefined; Undefined
Dolomite	FB4_IRTA_055	-	-	-	H	Micheletti et al., (2015)	Undefined	Undefined	Peach	Yellow	Undefined	Undefined	Undefined	Undefined	Undefined	Undefined	Undefined	Non-flat	Freestone	Melting	Subacid	Reniform	Showy	Micheletti et al., (2015)	https://doi.org/10.1371/journal.pone.0136803; Undefined
Dolores	FB4_UMIL_041	OHenry	Early Babcock	-	A	Okie (1998); Aranzana et al., (2003); Micheletti et al., (2015)	Undefined	Undefined	Peach	White	Undefined	Undefined	Undefined	Undefined	Undefined	Undefined	Undefined	Non-flat	Freestone	Melting	Acid	Reniform	Showy	Micheletti et al., (2015)	https://doi.org/10.1371/journal.pone.0136803; Undefined
Domiziana	DRU4_CRA-FRU_049	110	Op 111	-	H	Micheletti et al., (2015)	Undefined	Undefined	Undefined	Undefined	Undefined	Undefined	Undefined	Undefined	Undefined	Undefined	Undefined	Undefined	Undefined	Undefined	Undefined	Undefined	Undefined	Undefined	Undefined; Undefined
Dong Fang Hong	-	-	-	-	H	Li et al., (2013)	China	Undefined	Peach	White	Undefined	Undefined	Undefined	Undefined	Undefined	Undefined	Undefined	Round	Undefined	Undefined	Undefined	Undefined	Undefined	Li et al., (2013)	https://doi.org/10.1186/1471-2156-14-84; Undefined
Dong Feng Wan Shu Da JiuBao	-	-	-	-	H	Li et al., (2013)	China	Undefined	Peach	White	Undefined	Undefined	Undefined	Undefined	Undefined	Undefined	Undefined	Round	Undefined	Undefined	Undefined	Undefined	Undefined	Li et al., (2013)	https://doi.org/10.1186/1471-2156-14-84; Undefined
Dong Fengshui Mi Tao	-	-	-	-	H	Li et al., (2013)	China	Undefined	Peach	White	Undefined	Undefined	Undefined	Undefined	Undefined	Undefined	Undefined	Round	Undefined	Undefined	Undefined	Undefined	Undefined	Li et al., (2013)	https://doi.org/10.1186/1471-2156-14-84; Undefined
Dongfeng Fen Tian Tao Early	FB4_ZJU_050	-	-	-	H	Micheletti et al., (2015)	Undefined	Undefined	Peach	White	Undefined	Undefined	Undefined	Undefined	Undefined	Undefined	Undefined	Non-flat	Freestone	Melting	Subacid	Reniform	Showy	Micheletti et al., (2015)	https://doi.org/10.1371/journal.pone.0136803; Undefined
Dongfeng Shuimi	FB4_ZJU_051	-	-	-	H	Micheletti et al., (2015)	Undefined	Undefined	Peach	White	Undefined	Undefined	Undefined	Undefined	Undefined	Undefined	Undefined	Non-flat	Freestone	Melting	Subacid	Reniform	Showy	Micheletti et al., (2015)	https://doi.org/10.1371/journal.pone.0136803; Undefined
Douceur	FB4_CRA-FRU_050	-	-	-	H	Micheletti et al., (2015)	Undefined	Undefined	Peach	White	Undefined	Undefined	Undefined	Undefined	Undefined	Undefined	Undefined	Non-flat	Freestone	Melting	Subacid	Reniform	Showy	Micheletti et al., (2015)	https://doi.org/10.1371/journal.pone.0136803; Undefined
Doyo	-	Shanhai Suimitsuto	Early Rivers	-	H	Xu et al., (2006)	Undefined	Undefined	Undefined	Undefined	Undefined	Undefined	Undefined	Undefined	Undefined	Undefined	Undefined	Undefined	Undefined	Undefined	Undefined	Undefined	Undefined	Undefined	Undefined; Undefined
Doyou	-	-	-	-	H	Li et al., (2013)	Undefined	Undefined	Undefined	Undefined	Undefined	Undefined	Undefined	Undefined	Undefined	Undefined	Undefined	Undefined	Undefined	Undefined	Undefined	Undefined	Undefined	Undefined	Undefined; Undefined
Dr.Davis	FB4_IRTA_056	D25 9E	G40 5E	-	H	Micheletti et al., (2015)	Undefined	Undefined	Peach	Yellow	Undefined	Undefined	Undefined	Undefined	Undefined	Undefined	Undefined	Non-flat	Freestone	Non-melting	Undefined	Reniform	Non-showy	Micheletti et al., (2015)	https://doi.org/10.1371/journal.pone.0136803; Undefined
Dripstone	-	-	-	-	H	Okie (1998)	USA	1932	Peach	Yellow	Undefined	Red	Undefined	Undefined	Undefined	Undefined	Undefined	Undefined	Freestone	Undefined	Undefined	Reniform	Undefined	FNCD (2023)	https://www.fruitandnutlist.org/node/19459; Undefined
Dripstonel	-	-	-	-	H	Undefined	Undefined	Undefined	Undefined	Undefined	Undefined	Undefined	Undefined	Undefined	Undefined	Undefined	Undefined	Undefined	Undefined	Undefined	Undefined	Undefined	Undefined	Undefined	Undefined; Undefined
Du Hakuho	FB4_ZJU_052	-	-	-	H	Micheletti et al., (2015)	Japan	Undefined	Peach	White	Undefined	Undefined	Undefined	Undefined	Undefined	Undefined	Undefined	Non-flat	Freestone	Melting	Subacid	Reniform	Showy	Micheletti et al., (2015)	https://doi.org/10.1371/journal.pone.0136803; Undefined
Duan Yu	-	Hatsukami	Amsden	-	H	Li et al., (2013)	China	Undefined	Peach	White	Undefined	Undefined	Undefined	Undefined	Undefined	Undefined	Undefined	Round	Undefined	Undefined	Undefined	Undefined	Undefined	Li et al., (2013)	https://doi.org/10.1186/1471-2156-14-84; Undefined
Duchessa DEste	FB4_CRA-FRU_051	Mayflower	55	-	H	Okie (1998); Aranzana et al., (2003); Micheletti et al., (2015)	Undefined	Undefined	Peach	White	Undefined	Undefined	Undefined	Undefined	Undefined	Undefined	Undefined	Non-flat	Freestone	Melting	Undefined	Reniform	Non-showy	Micheletti et al., (2015)	https://doi.org/10.1371/journal.pone.0136803; Undefined
Dugelay	FB4_INRABx_220	-	-	-	H	Micheletti et al., (2015)	Undefined	Undefined	Peach	White	Undefined	Undefined	Undefined	Undefined	Undefined	Undefined	Undefined	Non-flat	Freestone	Melting	Acid	Globose	Showy	Micheletti et al., (2015)	https://doi.org/10.1371/journal.pone.0136803; Undefined
Dwarf California sel	-	-	-	-	H	Okie (1998)	Undefined	Undefined	Undefined	Undefined	Undefined	Undefined	Undefined	Undefined	Undefined	Undefined	Undefined	Undefined	Undefined	Undefined	Undefined	Undefined	Undefined	Undefined	Undefined; Undefined
Dwarf peach	-	-	-	-	H	Okie (1998)	Undefined	Undefined	Undefined	Undefined	Undefined	Undefined	Undefined	Undefined	Undefined	Undefined	Undefined	Undefined	Undefined	Undefined	Undefined	Undefined	Undefined	Undefined	Undefined; Undefined
E Tao 1	FB4_ZJU_053, DRU4_CRA-FRU_045	NJC18/21	SN45/3	De Wet	H	Micheletti et al., (2015)	China	Undefined	Peach	White	Undefined	Undefined	Undefined	Undefined	Undefined	Undefined	Undefined	Non-flat	Freestone	Melting	Subacid	Reniform	Showy	Micheletti et al., (2015)	https://doi.org/10.1371/journal.pone.0136803; Undefined
Earli Queen	FB4_INRABx_033	-	-	-	H	Micheletti et al., (2015)	Undefined	Undefined	Nectarine	White	Undefined	Undefined	Undefined	Undefined	Undefined	Undefined	Undefined	Non-flat	Freestone	Non-melting	Acid	Reniform	Showy	Micheletti et al., (2015)	https://doi.org/10.1371/journal.pone.0136803; Undefined
EarliGrande	-	44	Early Amber	-	H	Okie (1998)	USA	1979	Peach	Yellow	Medium-Large	Undefined	Red	25-75	25-75	Early	Early	Undefined	Semi-clingstone	Melting	Undefined	Globose	Non-showy	FNCD (2023)	https://www.fruitandnutlist.org/node/19466; Undefined
Earlirich	-	-	-	-	H	Okie (1998)	USA	1994	Peach	Yellow	Undefined	Undefined	Undefined	Undefined	Undefined	Early	Early	Undefined	Clingstone	Melting	Undefined	Reniform	Showy	Okie (1998)	Undefined; Undefined
Early Albert	-	-	-	-	H	Okie (1998)	France	1872	Peach	White	Undefined	Undefined	Undefined	Undefined	Undefined	Late	Late	Undefined	Freestone	Melting	Undefined	Reniform	Non-showy	Okie (1998)	Undefined; Undefined
Early Amber	-	Fla 3 5	Springtime	-	H	Okie (1998)	USA	1964	Peach	Orange-Yellow	Medium	Yellow	Dark red	Undefined	Undefined	Early	Early	Ovate	Clingstone	Melting	Undefined	None	Non-showy	FNCD (2023)	https://www.fruitandnutlist.org/node/19470; Undefined
Early Babcock	-	Babcock	Nectar	-	H	Okie (1998)	USA	1948	Peach	White	Large	Dark red	Dark red	Undefined	Undefined	Undefined	Undefined	Undefined	Semi-clingstone	Melting	Undefined	Reniform	Non-showy	FNCD (2023)	https://www.fruitandnutlist.org/node/19472; Undefined
Early Crawford	FB4_IRTA_057	-	-	-	H	Micheletti et al., (2015)	Undefined	Undefined	Peach	Yellow	Undefined	Undefined	Undefined	Undefined	Undefined	Undefined	Undefined	Non-flat	Freestone	Melting	Undefined	Globose	Non-showy	Micheletti et al., (2015)	https://doi.org/10.1371/journal.pone.0136803; Undefined
Early Dawn	-	-	-	Duke of York mut	H	Okie (1998)	South Africa	1928	Peach	White	Undefined	Undefined	Undefined	Undefined	Undefined	Early	Early	Undefined	Semi-clingstone	Melting	Undefined	Undefined	Showy	FNCD (2023)	https://www.fruitandnutlist.org/node/19475; Undefined
Early Diamond	-	-	-	-	H	Okie (1998)	USA	1987	Nectarine	Yellow	Undefined	Undefined	Undefined	Undefined	Undefined	Early	Early	Undefined	Clingstone	Melting	Undefined	Globose	Showy	Okie (1998)	Undefined; Undefined
Early Double Red	FB4_INRABx_207	-	-	-	H	Micheletti et al., (2015)	Undefined	Undefined	Undefined	Undefined	Undefined	Undefined	Undefined	Undefined	Undefined	Undefined	Undefined	Undefined	Undefined	Undefined	Undefined	Undefined	Showy	Micheletti et al., (2015)	https://doi.org/10.1371/journal.pone.0136803; Undefined
Early Elberta	-	Elberta	Op 71	-	H	Okie (1998)	USA	1907	Peach	Yellow	Undefined	Undefined	Undefined	Undefined	Undefined	Late	Late	Undefined	Freestone	Undefined	Undefined	Reniform	Showy	FNCD (2023)	https://www.fruitandnutlist.org/node/19477; Undefined
Early Giant	FB4_INRABx_148	-	-	-	H	Micheletti et al., (2015)	Undefined	Undefined	Nectarine	Yellow	Undefined	Undefined	Undefined	Undefined	Undefined	Undefined	Undefined	Non-flat	Freestone	Melting	Undefined	Undefined	Non-showy	Micheletti et al., (2015)	https://doi.org/10.1371/journal.pone.0136803; Undefined
Early Gold	FB4_CRA-FRU_108	Nishiki	Fortuna	-	H	Micheletti et al., (2015)	Undefined	Undefined	Peach	Yellow	Undefined	Undefined	Undefined	Undefined	Undefined	Undefined	Undefined	Non-flat	Clingstone	Non-melting	Undefined	Reniform	Showy	Micheletti et al., (2015)	https://doi.org/10.1371/journal.pone.0136803; Undefined
Early Muir	-	-	-	-	H	Undefined	Undefined	Undefined	Undefined	Undefined	Undefined	Undefined	Undefined	Undefined	Undefined	Undefined	Undefined	Undefined	Undefined	Undefined	Undefined	Undefined	Undefined	Undefined	Undefined; Undefined
Early Muir op	-	-	-	-	H	Micheletti et al., (2015)	Undefined	Undefined	Undefined	Undefined	Undefined	Undefined	Undefined	Undefined	Undefined	Undefined	Undefined	Undefined	Undefined	Undefined	Undefined	Undefined	Undefined	Undefined	Undefined; Undefined
Early OHenry	Drupomics_UMIL_143, DRU4_CRA-FRU_023	OHenry	-	Bella Di Gambettola	A	Okie (1998); Aranzana et al., (2003); Micheletti et al., (2015)	USA	1960	Peach	White	Medium	Yellow	Red	50-75	50-75	Mid July	Early	Globose	Freestone	Melting	Acid	Reniform	Non-showy	Micheletti et al., (2015); FNCD (2023)	https://doi.org/10.1371/journal.pone.0136803; https://www.fruitandnutlist.org/node/19490
Early Red Free	-	-	-	-	H	Okie (1998)	France	1820	Peach	Undefined	Undefined	Undefined	Undefined	Undefined	Undefined	Undefined	Undefined	Undefined	Undefined	Undefined	Undefined	Undefined	Non-showy	Okie (1998)	Undefined; Undefined
Early Risinger	DRU4_CRA-FRU_050	-	-	-	H	Micheletti et al., (2015)	Undefined	Undefined	Peach	Yellow	Undefined	Undefined	Undefined	Undefined	Undefined	Undefined	Undefined	Non-flat	Freestone	Melting	Acid	Globose	Showy	Micheletti et al., (2015)	https://doi.org/10.1371/journal.pone.0136803; Undefined
Early Rivers	-	-	-	-	H	Xu et al., (2006)	Undefined	Undefined	Undefined	Undefined	Undefined	Undefined	Undefined	Undefined	Undefined	Undefined	Undefined	Undefined	Undefined	Undefined	Undefined	Undefined	Undefined	Undefined	Undefined; Undefined
Early Silver	FB4_CRA-FRU_052	-	-	-	H	Micheletti et al., (2015)	Undefined	Undefined	Nectarine	White	Undefined	Undefined	Undefined	Undefined	Undefined	Undefined	Undefined	Non-flat	Clingstone	Melting	Acid	Globose	Showy	Micheletti et al., (2015)	https://doi.org/10.1371/journal.pone.0136803; Undefined
Early Star	FB4_INRABx_085, FB4_IRTA_061	Star Grand II	-	Early Orebrad	H	Micheletti et al., (2015)	Undefined	Undefined	Nectarine	Yellow	Undefined	Undefined	Undefined	Undefined	Undefined	Undefined	Undefined	Non-flat	Freestone	Melting	Acid	Globose	Showy	Micheletti et al., (2015)	https://doi.org/10.1371/journal.pone.0136803; Undefined
Early Sun Grand	FB4_IRTA_062	Sun Grand	-	-	H	Okie (1998); Aranzana et al., (2003); Micheletti et al., (2015)	USA	1955	Nectarine	Yellow	Large	Undefined	Undefined	Undefined	Undefined	Undefined	Undefined	Non-flat	Freestone	Melting	Acid	Reniform	Showy	Micheletti et al., (2015); FNCD (2023)	https://doi.org/10.1371/journal.pone.0136803; https://www.fruitandnutlist.org/node/18695
Early Top	FB4_UMIL_042	Redtop	-	-	H	Micheletti et al., (2015)	USA	1977	Nectarine	Yellow	Large	Undefined	Undefined	Undefined	Undefined	Undefined	Undefined	Round	Clingstone	Melting	Acid	Undefined	Showy	Micheletti et al., (2015); FNCD (2023)	https://doi.org/10.1371/journal.pone.0136803; Undefined
Early Wheeler	-	Heath Cling	Op 46	-	H	Okie (1998)	UK	1854	Peach	White	Undefined	Undefined	Undefined	Undefined	Undefined	Early	Early	Undefined	Freestone	Melting	Undefined	None	Showy	Okie (1998)	Undefined; Undefined
Early Zee	FB4_UMIL_043	-	-	-	H	Micheletti et al., (2015)	Undefined	Undefined	Nectarine	Yellow	Undefined	Undefined	Undefined	Undefined	Undefined	Undefined	Undefined	Non-flat	Clingstone	Melting	Acid	Reniform	Showy	Micheletti et al., (2015)	https://doi.org/10.1371/journal.pone.0136803; Undefined
Earlynette	FB4_CRA-FRU_053	-	-	-	H	Micheletti et al., (2015)	Undefined	Undefined	Nectarine	Yellow	Undefined	Undefined	Undefined	Undefined	Undefined	Undefined	Undefined	Non-flat	Freestone	Melting	Acid	Undefined	Non-showy	Micheletti et al., (2015)	https://doi.org/10.1371/journal.pone.0136803; Undefined
Elberta	FB4_IRTA_063	Chinese Cling	Early Crawford	-	A	Micheletti et al., (2015); Vanderzande et al., (2019)	Undefined	Undefined	Peach	Yellow	Undefined	Undefined	Undefined	Undefined	Undefined	Midseason	Midseason	Non-flat	Freestone	Melting	Undefined	Reniform	Non-showy	Micheletti et al., (2015)	https://doi.org/10.1371/journal.pone.0136803; Undefined
Elberta dwarf	-	-	-	-	H	Okie (1998)	USA	1901	Peach	Yellow	Large	Undefined	Undefined	Undefined	Undefined	Undefined	Undefined	Round	Freestone	Undefined	Undefined	Undefined	Undefined	FNCD (2023)	https://www.fruitandnutlist.org/node/19477; Undefined
Elbertita	FB4_UMIL_044	Elberta dwarf	-	-	H	Micheletti et al., (2015)	USA	1930	Peach	Yellow	Undefined	Undefined	Undefined	Undefined	Undefined	Undefined	Undefined	Non-flat	Clingstone	Melting	Acid	Reniform	Non-showy	Micheletti et al., (2015); FNCD (2023)	https://doi.org/10.1371/journal.pone.0136803; https://www.fruitandnutlist.org/node/19506
Elegant Lady	FB4_CRA-FRU_054, FB4_INRABx_236, FB4_IRTA_064, FB4_UMIL_045	Early OHenry	July Lady	-	H	Okie (1998); Aranzana et al., (2003); Micheletti et al., (2015)	USA	1979	Peach	Yellow	Medium-Large	Yellow	Red	Undefined	Undefined	Late July	Early	Globose	Freestone	Melting	Subacid	Reniform	Non-showy	Micheletti et al., (2015); FNCD (2023)	https://doi.org/10.1371/journal.pone.0136803; https://www.fruitandnutlist.org/node/19509
Emeraude	FB4_IRTA_065	-	-	-	H	Micheletti et al., (2015)	Undefined	Undefined	Nectarine	White	Undefined	Undefined	Undefined	Undefined	Undefined	Undefined	Undefined	Non-flat	Freestone	Melting	Subacid	Reniform	Non-showy	Micheletti et al., (2015)	https://doi.org/10.1371/journal.pone.0136803; Undefined
Encore	DRU4_CRA-FRU_051	NJ585414	Autumnglo	-	A	Micheletti et al., (2015); Vanderzande et al., (2019)	Undefined	Undefined	Undefined	Undefined	Undefined	Undefined	Undefined	Undefined	Undefined	Undefined	Undefined	Undefined	Undefined	Undefined	Undefined	Undefined	Undefined	Undefined	Undefined; Undefined
Eolia	DRU4_CRA-FRU_053	Dixon 1	Keimoes	-	H	Micheletti et al., (2015)	Undefined	Undefined	Undefined	Undefined	Undefined	Undefined	Undefined	Undefined	Undefined	Undefined	Undefined	Undefined	Undefined	Undefined	Undefined	Undefined	Undefined	Undefined	Undefined; Undefined
Erly Red Fre	-	-	-	-	H	Micheletti et al., (2015)	USA	1936	Peach	White	Large	Red	Red	Undefined	Undefined	Undefined	Undefined	Round	Semi-clingstone	Melting	Undefined	Reniform	Non-showy	FNCD (2023)	https://www.fruitandnutlist.org/node/19519; Undefined
Ermelinda	DRU4_CRA-FRU_054	-	-	-	H	Micheletti et al., (2015)	Undefined	Undefined	Undefined	Undefined	Undefined	Undefined	Undefined	Undefined	Undefined	Undefined	Undefined	Undefined	Undefined	Undefined	Undefined	Undefined	Undefined	Undefined	Undefined; Undefined
Erzsébet (Un 15)	DRU4_CRA-FRU_227	-	-	-	H	Micheletti et al., (2015)	Undefined	Undefined	Undefined	Undefined	Undefined	Undefined	Undefined	Undefined	Undefined	Undefined	Undefined	Undefined	Undefined	Undefined	Undefined	Undefined	Undefined	Undefined	Undefined; Undefined
Escarolita	FB4_IRTA_367	-	-	-	H	Micheletti et al., (2015)	Undefined	Undefined	Peach	Yellow	Undefined	Undefined	Undefined	Undefined	Undefined	Undefined	Undefined	Non-flat	Freestone	Non-melting	Undefined	Undefined	Undefined	Micheletti et al., (2015)	https://doi.org/10.1371/journal.pone.0136803; Undefined
Escarolita Ferran	-	-	-	-	-	Aranzana et al., (2003)	Spain	Undefined	Peach	Yellow	Undefined	Undefined	Undefined	Undefined	Undefined	Undefined	Undefined	Undefined	Undefined	Non-melting	Undefined	Undefined	Undefined	Aranzana et al., (2003)	https://doi.org/10.1007/s00122-002-1128-5; Undefined
Escarolita Pec (Fol 15)	DRU4_CRA-FRU_182	-	-	-	H	Micheletti et al., (2015)	Undefined	Undefined	Undefined	Undefined	Undefined	Undefined	Undefined	Undefined	Undefined	Undefined	Undefined	Undefined	Undefined	Undefined	Undefined	Undefined	Undefined	Undefined	Undefined; Undefined
Esnitabe	FB4_INRABx_101	-	-	-	H	Micheletti et al., (2015)	Undefined	Undefined	Peach	Yellow	Undefined	Undefined	Undefined	Undefined	Undefined	Undefined	Undefined	Non-flat	Freestone	Melting	Acid	Globose	Showy	Micheletti et al., (2015)	https://doi.org/10.1371/journal.pone.0136803; Undefined
Esrobe	FB4_INRABx_096, FB4_UMIL_138	Armking	-	Armking Precoce	H	Micheletti et al., (2015)	Undefined	Undefined	Nectarine	Yellow	Undefined	Undefined	Undefined	Undefined	Undefined	Undefined	Undefined	Non-flat	Freestone	Undefined	Acid	Undefined	Non-showy	Micheletti et al., (2015)	https://doi.org/10.1371/journal.pone.0136803; Undefined
Etoile	FB4_IRTA_066	-	-	-	H	Micheletti et al., (2015)	Undefined	Undefined	Peach	Yellow	Undefined	Undefined	Undefined	Undefined	Undefined	Undefined	Undefined	Non-flat	Freestone	Melting	Acid	Undefined	Undefined	Micheletti et al., (2015)	https://doi.org/10.1371/journal.pone.0136803; Undefined
Evaisa	FB4_IRTA_067, FB4_INRABx_137	Amarillo tardio de Calanda sel	-	Calande Tardive	H	Micheletti et al., (2015)	Undefined	Undefined	Peach	Yellow	Undefined	Undefined	Undefined	Undefined	Undefined	Undefined	Undefined	Non-flat	Freestone	Non-melting	Subacid	Undefined	Undefined	Micheletti et al., (2015)	https://doi.org/10.1371/journal.pone.0136803; Undefined
Evergreen	DRU4_CRA-FRU_055	-	-	-	H	Micheletti et al., (2015)	Undefined	Undefined	Undefined	Undefined	Undefined	Undefined	Undefined	Undefined	Undefined	Undefined	Undefined	Undefined	Undefined	Undefined	Undefined	Undefined	Undefined	Undefined	Undefined; Undefined
Everts	FB4_INRABx_064	Dix 5A 1	Dix22 A 5	-	A	Micheletti et al., (2015); Fresnedo-Ramírez et al., (2015)	USA	1962	Peach	Yellow	Medium-Large	Yellow	Undefined	50	25-50	Undefined	Undefined	Non-flat	Freestone	Non-melting	Acid	Reniform	Non-showy	Micheletti et al., (2015); FNCD (2023)	https://doi.org/10.1371/journal.pone.0136803; https://www.fruitandnutlist.org/node/19526
Extreme July	FB4_IRTA_068	-	-	-	H	Micheletti et al., (2015)	Undefined	Undefined	Peach	Yellow	Undefined	Undefined	Undefined	Undefined	Undefined	Undefined	Undefined	Non-flat	Freestone	Melting	Subacid	Reniform	Showy	Micheletti et al., (2015)	https://doi.org/10.1371/journal.pone.0136803; Undefined
Extreme Sweet	FB4_IRTA_069	-	-	-	H	Micheletti et al., (2015)	Undefined	Undefined	Peach	Yellow	Undefined	Undefined	Undefined	Undefined	Undefined	Undefined	Undefined	Non-flat	Freestone	Melting	Subacid	Reniform	Showy	Micheletti et al., (2015)	https://doi.org/10.1371/journal.pone.0136803; Undefined
Extreme White	FB4_IRTA_070	-	-	-	H	Micheletti et al., (2015)	Undefined	Undefined	Peach	White	Undefined	Undefined	Undefined	Undefined	Undefined	Undefined	Undefined	Non-flat	Freestone	Melting	Acid	Reniform	Showy	Micheletti et al., (2015)	https://doi.org/10.1371/journal.pone.0136803; Undefined
F 13 23	-	-	-	-	H	Okie (1998)	Undefined	Undefined	Undefined	Undefined	Undefined	Undefined	Undefined	Undefined	Undefined	Undefined	Undefined	Undefined	Undefined	Undefined	Undefined	Undefined	Undefined	Undefined	Undefined; Undefined
F_A716	-	-	-	-	-	Vanderzande et al., (2019)	Undefined	Undefined	Undefined	Undefined	Undefined	Undefined	Undefined	Undefined	Undefined	Undefined	Undefined	Undefined	Undefined	Undefined	Undefined	Undefined	Undefined	Undefined	Undefined; Undefined
F_Caroking	-	-	-	-	-	Vanderzande et al., (2019)	Undefined	Undefined	Undefined	Undefined	Undefined	Undefined	Undefined	Undefined	Undefined	Undefined	Undefined	Undefined	Undefined	Undefined	Undefined	Undefined	Undefined	Undefined	Undefined; Undefined
F_GBelle	-	-	-	-	-	Vanderzande et al., (2019)	Undefined	Undefined	Undefined	Undefined	Undefined	Undefined	Undefined	Undefined	Undefined	Undefined	Undefined	Undefined	Undefined	Undefined	Undefined	Undefined	Undefined	Undefined	Undefined; Undefined
F_Golden Glory	-	-	-	-	-	Fresnedo-Ramírez et al., (2015)	Undefined	Undefined	Undefined	Undefined	Undefined	Undefined	Undefined	Undefined	Undefined	Undefined	Undefined	Undefined	Undefined	Undefined	Undefined	Undefined	Undefined	Undefined	Undefined; Undefined
F_Goldprince	-	-	-	-	-	Vanderzande et al., (2019)	Undefined	Undefined	Undefined	Undefined	Undefined	Undefined	Undefined	Undefined	Undefined	Undefined	Undefined	Undefined	Undefined	Undefined	Undefined	Undefined	Undefined	Undefined	Undefined; Undefined
F_Jefferson	-	-	-	-	-	Vanderzande et al., (2019)	Undefined	Undefined	Undefined	Undefined	Undefined	Undefined	Undefined	Undefined	Undefined	Undefined	Undefined	Undefined	Undefined	Undefined	Undefined	Undefined	Undefined	Undefined	Undefined; Undefined
F_Lovell	-	-	-	-	-	Vanderzande et al., (2019)	Undefined	Undefined	Undefined	Undefined	Undefined	Undefined	Undefined	Undefined	Undefined	Undefined	Undefined	Undefined	Undefined	Undefined	Undefined	Undefined	Undefined	Undefined	Undefined; Undefined
F_Souvenirs	-	-	-	-	-	Vanderzande et al., (2019)	Undefined	Undefined	Undefined	Undefined	Undefined	Undefined	Undefined	Undefined	Undefined	Undefined	Undefined	Undefined	Undefined	Undefined	Undefined	Undefined	Undefined	Undefined	Undefined; Undefined
F_TXW1490_1	-	-	-	-	-	Vanderzande et al., (2019)	Undefined	Undefined	Undefined	Undefined	Undefined	Undefined	Undefined	Undefined	Undefined	Undefined	Undefined	Undefined	Undefined	Undefined	Undefined	Undefined	Undefined	Undefined	Undefined; Undefined
F_Zin Dai	-	-	-	-	-	Vanderzande et al., (2019)	Undefined	Undefined	Undefined	Undefined	Undefined	Undefined	Undefined	Undefined	Undefined	Undefined	Undefined	Undefined	Undefined	Undefined	Undefined	Undefined	Undefined	Undefined	Undefined; Undefined
F_ZinDai	-	-	-	-	-	Vanderzande et al., (2019)	Undefined	Undefined	Undefined	Undefined	Undefined	Undefined	Undefined	Undefined	Undefined	Undefined	Undefined	Undefined	Undefined	Undefined	Undefined	Undefined	Undefined	Undefined	Undefined; Undefined
F10062	-	-	-	-	H	Okie (1998)	Undefined	Undefined	Undefined	Undefined	Undefined	Undefined	Undefined	Undefined	Undefined	Undefined	Undefined	Undefined	Undefined	Undefined	Undefined	Undefined	Undefined	Undefined	Undefined; Undefined
F2_LateLGxFIDw	-	LateLGxFIDw	LateLGxFIDw	-	H	Fresnedo-Ramírez et al., (2015)	Undefined	Undefined	Undefined	Undefined	Undefined	Undefined	Undefined	Undefined	Undefined	Undefined	Undefined	Undefined	Undefined	Undefined	Undefined	Undefined	Undefined	Undefined	Undefined; Undefined
F66 90	-	Red King self	-	-	H	Okie (1998)	Undefined	Undefined	Undefined	Undefined	Undefined	Undefined	Undefined	Undefined	Undefined	Undefined	Undefined	Undefined	Undefined	Undefined	Undefined	Undefined	Undefined	Undefined	Undefined; Undefined
Fairhaven	FB4_INRABx_223	J.H.Hale	South Haven	-	H	Micheletti et al., (2015)	USA	1946	Peach	Yellow	Medium-Large	Yellow	Red	Undefined	Undefined	Undefined	Undefined	Round	Freestone	Melting	Subacid	Globose	Non-showy	Micheletti et al., (2015); FNCD (2023)	https://doi.org/10.1371/journal.pone.0136803; https://www.fruitandnutlist.org/node/19532
Fairlane	FB4_IRTA_071	512	Fantasia	-	A	Okie (1998); Aranzana et al., (2003); Micheletti et al., (2015)	USA	1973	Nectarine	Yellow	Large	Yellow	Red	Undefined	Undefined	Undefined	Undefined	Ovate	Freestone	Melting	Acid	Reniform	Showy	Micheletti et al., (2015); FNCD (2023)	https://doi.org/10.1371/journal.pone.0136803; https://www.fruitandnutlist.org/node/18700
Fairway	FB4_INRABx_090	Summerset	114	-	H	Micheletti et al., (2015)	USA	1974	Peach	Yellow	Large	Yellow	Red	66-75	50-75	Undefined	Undefined	Round	Freestone	Melting	Subacid	Reniform	Showy	Micheletti et al., (2015); FNCD (2023)	https://doi.org/10.1371/journal.pone.0136803; https://www.fruitandnutlist.org/node/19534
Family Favorite	-	-	-	-	H	Micheletti et al., (2015)	Undefined	Undefined	Undefined	Undefined	Undefined	Undefined	Undefined	Undefined	Undefined	Undefined	Undefined	Undefined	Undefined	Undefined	Undefined	Undefined	Undefined	Undefined	Undefined; Undefined
Fantaisie	FB4_INRABx_035	-	-	-	H	Micheletti et al., (2015)	Undefined	Undefined	Peach	Yellow	Undefined	Undefined	Undefined	Undefined	Undefined	Undefined	Undefined	Undefined	Undefined	Undefined	Undefined	Undefined	Showy	Micheletti et al., (2015)	https://doi.org/10.1371/journal.pone.0136803; Undefined
Fantasia	-	Gold King	P10124	-	H	Okie (1998); Aranzana et al., (2003)	USA	1969	Nectarine	Yellow	Large	Yellow	Red	33-66	33-66	Undefined	Undefined	Round	Freestone	Undefined	Undefined	Reniform	Showy	FNCD (2023)	https://www.fruitandnutlist.org/node/18701; Undefined
Fantasia op	-	-	-	-	H	Micheletti et al., (2015)	Undefined	Undefined	Undefined	Undefined	Undefined	Undefined	Undefined	Undefined	Undefined	Undefined	Undefined	Undefined	Undefined	Undefined	Undefined	Undefined	Undefined	Undefined	Undefined; Undefined
Favols	-	-	-	-	H	Okie (1998)	France	1980	Nectarine	Yellow	Undefined	Undefined	Undefined	Undefined	Undefined	Undefined	Undefined	Undefined	Freestone	Melting	Undefined	Undefined	Undefined	Undefined	Undefined; Undefined
Fay Elberta	FB4_CRA-FRU_056	Elberta	-	-	H	Micheletti et al., (2015)	Undefined	Undefined	Peach	Yellow	Undefined	Undefined	Undefined	Undefined	Undefined	Undefined	Undefined	Non-flat	Freestone	Melting	Acid	Reniform	Showy	Micheletti et al., (2015)	https://doi.org/10.1371/journal.pone.0136803; Undefined
Fayette	-	Fay Elberta	FV89 14	-	H	Okie (1998)	USA	1966	Peach	Yellow	Large	Yellow	Red	Undefined	Undefined	Undefined	Undefined	Round	Freestone	Undefined	Undefined	Reniform	Showy	Micheletti et al., (2015); FNCD (2023)	https://doi.org/10.1371/journal.pone.0136803; https://www.fruitandnutlist.org/node/19541
Federica	FB4_IRTA_072	NJC11	29	-	H	Okie (1998); Aranzana et al., (2003); Micheletti et al., (2015)	Undefined	Undefined	Peach	Yellow	Undefined	Undefined	Undefined	Undefined	Undefined	Undefined	Undefined	Non-flat	Freestone	Non-melting	Subacid	Reniform	Showy	Micheletti et al., (2015)	https://doi.org/10.1371/journal.pone.0136803; Undefined
Fei Cheng Bai Li	FB4_UMIL_046, FB4_ZJU_054	-	-	Feicheng Baili 10	H	Micheletti et al., (2015)	China	Undefined	Peach	White	Undefined	Undefined	Undefined	Undefined	Undefined	Undefined	Undefined	Non-flat	Clingstone	Non-melting	Subacid	Reniform	Showy	Micheletti et al., (2015)	https://doi.org/10.1371/journal.pone.0136803; Undefined
Fei Cheng Tao	FB4_CRA-FRU_058	-	-	-	H	Micheletti et al., (2015)	Undefined	Undefined	Peach	White	Undefined	Undefined	Undefined	Undefined	Undefined	Undefined	Undefined	Undefined	Clingstone	Melting	Undefined	Reniform	Showy	Micheletti et al., (2015)	https://doi.org/10.1371/journal.pone.0136803; Undefined
Fei Cheng Tao sel	-	-	-	-	H	Micheletti et al., (2015)	Undefined	Undefined	Undefined	Undefined	Undefined	Undefined	Undefined	Undefined	Undefined	Undefined	Undefined	Undefined	Undefined	Undefined	Undefined	Undefined	Undefined	Undefined	Undefined; Undefined
Feicheng Baili 17	FB4_CRA-FRU_057, FB4_ZJU_055	-	-	-	H	Micheletti et al., (2015)	Undefined	Undefined	Peach	Yellow	Undefined	Undefined	Undefined	Undefined	Undefined	Undefined	Undefined	Non-flat	Freestone	Melting	Acid	Reniform	Showy	Micheletti et al., (2015)	https://doi.org/10.1371/journal.pone.0136803; Undefined
Feng Bai	FB4_ZJU_056	Okubo sdl	-	-	H	Micheletti et al., (2015)	China	Undefined	Peach	White	Undefined	Undefined	Undefined	Undefined	Undefined	Undefined	Undefined	Non-flat	Clingstone	Melting	Subacid	Reniform	Showy	Micheletti et al., (2015)	https://doi.org/10.1371/journal.pone.0136803; Undefined
Feng Guan 2	FB4_ZJU_057	-	-	-	H	Micheletti et al., (2015)	Undefined	Undefined	Peach	Yellow	Undefined	Undefined	Undefined	Undefined	Undefined	Undefined	Undefined	Non-flat	Clingstone	Non-melting	Acid	Reniform	Showy	Micheletti et al., (2015)	https://doi.org/10.1371/journal.pone.0136803; Undefined
Feng Hua Yu Lu	FB4_INRABx_205	-	-	-	H	Micheletti et al., (2015)	Undefined	Undefined	Peach	White	Undefined	Undefined	Undefined	Undefined	Undefined	Undefined	Undefined	Non-flat	Freestone	Non-melting	Subacid	Reniform	Showy	Micheletti et al., (2015)	https://doi.org/10.1371/journal.pone.0136803; Undefined
Feng Huang	FB4_ZJU_060	Early Gold	Op 113	-	H	Li et al., (2013); Micheletti et al., (2015)	China	Undefined	Peach	Yellow	Undefined	Undefined	Undefined	Undefined	Undefined	Undefined	Undefined	Non-flat	Freestone	Non-melting	Subacid	Reniform	Showy	Li et al., (2013); Micheletti et al., (2015)	https://doi.org/10.1186/1471-2156-14-84; https://doi.org/10.1371/journal.pone.0136803
Feng Huang Shui Mi	-	-	-	-	H	Li et al., (2013)	China	Undefined	Peach	White	Undefined	Undefined	Undefined	Undefined	Undefined	Undefined	Undefined	Round	Undefined	Undefined	Undefined	Undefined	Undefined	Li et al., (2013)	https://doi.org/10.1186/1471-2156-14-84; Undefined
Feng Lu	-	Hakuho	-	-	H	Li et al., (2013)	China	Undefined	Peach	White	Undefined	Undefined	Undefined	Undefined	Undefined	Undefined	Undefined	Round	Undefined	Undefined	Undefined	Undefined	Undefined	Li et al., (2013)	https://doi.org/10.1186/1471-2156-14-84; Undefined
FengGuang You Tao	-	-	-	-	H	Li et al., (2013)	Japan	Undefined	Nectarine	White	Undefined	Undefined	Undefined	Undefined	Undefined	Undefined	Undefined	Round	Undefined	Undefined	Undefined	Undefined	Undefined	Li et al., (2013)	https://doi.org/10.1186/1471-2156-14-84; Undefined
FengHua Yu Lu Wan	-	-	-	-	H	Li et al., (2013)	China	Undefined	Peach	White	Undefined	Undefined	Undefined	Undefined	Undefined	Undefined	Undefined	Round	Undefined	Undefined	Undefined	Undefined	Undefined	Li et al., (2013)	https://doi.org/10.1186/1471-2156-14-84; Undefined
FengHua Yu Lu Zao	-	-	-	Li et al., (2023)	H	Li et al., (2013)	China	Undefined	Peach	White	Undefined	Undefined	Undefined	Undefined	Undefined	Undefined	Undefined	Round	Undefined	Undefined	Undefined	Undefined	Undefined	Li et al., (2013)	https://doi.org/10.1186/1471-2156-14-84; Undefined
Fenghuang Shui Mi	FB4_ZJU_062	-	-	-	H	Micheletti et al., (2015)	Undefined	Undefined	Peach	White	Undefined	Undefined	Undefined	Undefined	Undefined	Undefined	Undefined	Non-flat	Freestone	Melting	Subacid	Reniform	Showy	Micheletti et al., (2015)	https://doi.org/10.1371/journal.pone.0136803; Undefined
FengTian Tao Late	-	-	-	-	H	Li et al., (2013)	China	Undefined	Peach	White	Undefined	Undefined	Undefined	Undefined	Undefined	Undefined	Undefined	Round	Undefined	Undefined	Undefined	Undefined	Undefined	Li et al., (2013)	https://doi.org/10.1186/1471-2156-14-84; Undefined
Feraude	FB4_IRTA_073	-	-	-	H	Micheletti et al., (2015)	Undefined	Undefined	Peach	Yellow	Undefined	Undefined	Undefined	Undefined	Undefined	Undefined	Undefined	Non-flat	Freestone	Non-melting	Acid	Reniform	Non-showy	Micheletti et al., (2015)	https://doi.org/10.1371/journal.pone.0136803; Undefined
Fercluse	FB4_IRTA_074	-	-	-	H	Micheletti et al., (2015)	Undefined	Undefined	Peach	Yellow	Undefined	Undefined	Undefined	Undefined	Undefined	Undefined	Undefined	Non-flat	Freestone	Non-melting	Acid	Reniform	Showy	Micheletti et al., (2015)	https://doi.org/10.1371/journal.pone.0136803; Undefined
Ferganensis	-	-	-	-	H	Okie (1998)	USA	1892	Peach	White	Undefined	Undefined	Undefined	Undefined	Undefined	Undefined	Undefined	Undefined	Clingstone	Melting	Undefined	Undefined	Undefined	Okie (1998)	Undefined; Undefined
Ferganensis Pi 113455	FB4_INRA_Av_060	-	-	-	H	Micheletti et al., (2015)	Undefined	Undefined	Undefined	Undefined	Undefined	Undefined	Undefined	Undefined	Undefined	Undefined	Undefined	Undefined	Undefined	Undefined	Undefined	Undefined	Undefined	Undefined	Undefined; Undefined
Fergaron	FB4_IRTA_075	-	-	-	H	Micheletti et al., (2015)	Undefined	Undefined	Peach	Yellow	Undefined	Undefined	Undefined	Undefined	Undefined	Undefined	Undefined	Non-flat	Freestone	Non-melting	Acid	Reniform	Showy	Micheletti et al., (2015)	https://doi.org/10.1371/journal.pone.0136803; Undefined
Fergold	FB4_IRTA_076	-	-	-	H	Micheletti et al., (2015)	Undefined	Undefined	Peach	Yellow	Undefined	Undefined	Undefined	Undefined	Undefined	Undefined	Undefined	Non-flat	Freestone	Non-melting	Acid	Reniform	Showy	Micheletti et al., (2015)	https://doi.org/10.1371/journal.pone.0136803; Undefined
Ferlot	FB4_INRABx_172	-	-	-	H	Micheletti et al., (2015)	Undefined	Undefined	Peach	Yellow	Undefined	Undefined	Undefined	Undefined	Undefined	Undefined	Undefined	Non-flat	Freestone	Non-melting	Subacid	Reniform	Showy	Micheletti et al., (2015)	https://doi.org/10.1371/journal.pone.0136803; Undefined
Ferpeo	FB4_INRABx_173	-	-	-	H	Micheletti et al., (2015)	Undefined	Undefined	Peach	Yellow	Undefined	Undefined	Undefined	Undefined	Undefined	Undefined	Undefined	Non-flat	Freestone	Non-melting	Subacid	Reniform	Showy	Micheletti et al., (2015)	https://doi.org/10.1371/journal.pone.0136803; Undefined
Fiamma dOro	-	-	-	-	H	Okie (1998)	Italy	Undefined	Peach	Undefined	Undefined	Undefined	Undefined	Undefined	Undefined	Undefined	Undefined	Undefined	Undefined	Undefined	Undefined	Undefined	Undefined	Undefined	Undefined; Undefined
Ficarazzo	FB4_CRA-FRU_060	-	-	-	H	Micheletti et al., (2015)	Undefined	Undefined	Peach	White	Undefined	Undefined	Undefined	Undefined	Undefined	Undefined	Undefined	Non-flat	Freestone	Melting	Undefined	Reniform	Showy	Micheletti et al., (2015)	https://doi.org/10.1371/journal.pone.0136803; Undefined
Fidelia	FB4_CRA-FRU_061	30	31	-	H	Okie (1998); Aranzana et al., (2003); Micheletti et al., (2015)	Undefined	Undefined	Peach	White	Undefined	Undefined	Undefined	Undefined	Undefined	Undefined	Undefined	Non-flat	Freestone	Melting	Subacid	Reniform	Showy	Micheletti et al., (2015)	https://doi.org/10.1371/journal.pone.0136803; Undefined
Fidelia Ruth	-	-	-	-	H	Okie (1998); Aranzana et al., (2003)	Spain	Undefined	Nectarine	White	Undefined	Undefined	Undefined	Undefined	Undefined	Undefined	Undefined	Undefined	Undefined	Melting	Undefined	Undefined	Undefined	Aranzana et al., (2003)	https://doi.org/10.1007/s00122-002-1128-5; Undefined
Fior Di Maggio	DRU4_CRA-FRU_056, FB4_ZJU_217, FB4_CRA-FRU_099	-	-	Xin Jin Yang, May Flower	H	Micheletti et al., (2015)	Undefined	Undefined	Peach	White	Undefined	Undefined	Undefined	Undefined	Undefined	Undefined	Undefined	Non-flat	Clingstone-Freestone	Melting	Acid	Globose	Showy	Micheletti et al., (2015)	https://doi.org/10.1371/journal.pone.0136803; Undefined
Fior Di Monaco	FB4_CRA-FRU_062	Fiamma dOro	Admiral Dewey	-	H	Micheletti et al., (2015)	Undefined	Undefined	Peach	Yellow	Undefined	Undefined	Undefined	Undefined	Undefined	Undefined	Undefined	Non-flat	Freestone	Melting	Undefined	Reniform	Showy	Micheletti et al., (2015)	https://doi.org/10.1371/journal.pone.0136803; Undefined
Fiorenza	DRU4_CRA-FRU_058, DRU4_CRA-FRU_070	-	-	Guerriera	H	Micheletti et al., (2015)	Undefined	Undefined	Undefined	Undefined	Undefined	Undefined	Undefined	Undefined	Undefined	Undefined	Undefined	Undefined	Undefined	Undefined	Undefined	Undefined	Undefined	Undefined	Undefined; Undefined
Fire Gold	-	-	-	-	-	Aranzana et al., (2003)	USA	Undefined	Nectarine	Yellow	Undefined	Undefined	Undefined	Undefined	Undefined	Undefined	Undefined	Undefined	Undefined	Melting	Undefined	Undefined	Undefined	Aranzana et al., (2003)	https://doi.org/10.1007/s00122-002-1128-5; Undefined
Fire Red	Drupomics_UMIL_144	B8 12	-	-	H	Okie (1998); Aranzana et al., (2003); Micheletti et al., (2015)	Undefined	Undefined	Undefined	Undefined	Undefined	Undefined	Undefined	Undefined	Undefined	Undefined	Undefined	Undefined	Undefined	Undefined	Undefined	Undefined	Undefined	Undefined	Undefined; Undefined
Firebrite	-	Flavortop	F66 90	-	H	Okie (1998)	USA	1974	Nectarine	Yellow	Large	Yellow	Red	80-100	75-100	Undefined	Undefined	Ovate	Undefined	Undefined	Undefined	Reniform	Undefined	FNCD (2023)	https://www.fruitandnutlist.org/node/18705; Undefined
Fireglobe	-	17 13	17 13	-	H	Okie (1998)	USA	1947	Nectarine	Yellow	Medium-Large	Undefined	Undefined	Undefined	Undefined	Late	Late	Round	Freestone	Melting	Undefined	Globose	Showy	FNCD (2023)	https://www.fruitandnutlist.org/node/18706; Undefined
Fireglow	-	J.H.Hale	Marigold	-	H	Okie (1998)	USA	1939	Peach	Yellow	Large	Red	Red	Undefined	Undefined	Midseason	Midseason	Round	Freestone	Melting	Undefined	Reniform	Showy	Micheletti et al., (2015); FNCD (2023)	https://doi.org/10.1371/journal.pone.0136803; https://www.fruitandnutlist.org/node/19550
Firegold	-	-	-	-	H	Micheletti et al., (2015)	Undefined	Undefined	Undefined	Undefined	Undefined	Undefined	Undefined	Undefined	Undefined	Undefined	Undefined	Undefined	Undefined	Undefined	Undefined	Undefined	Undefined	Undefined	Undefined; Undefined
Fireking	-	-	-	-	H	Okie (1998)	USA	Undefined	Nectarine	Yellow	Undefined	Undefined	Undefined	Undefined	Undefined	Midseason	Midseason	Undefined	Freestone	Melting	Undefined	Reniform	Showy	Okie (1998)	Undefined; Undefined
Fla 1585 W	-	FlaQ3033N	Kaygold	-	H	Okie (1998)	USA	1979	Peach	Undefined	Undefined	Undefined	Undefined	Undefined	Undefined	Undefined	Undefined	Undefined	Undefined	Undefined	Undefined	Undefined	Undefined	Undefined	Undefined; Undefined
Fla 16 61	-	Fla 8B 27	Op 31	-	H	Undefined	Undefined	Undefined	Undefined	Undefined	Undefined	Undefined	Undefined	Undefined	Undefined	Undefined	Undefined	Undefined	Undefined	Undefined	Undefined	Undefined	Undefined	Undefined	Undefined; Undefined
Fla 213	-	-	-	-	H	Undefined	Undefined	Undefined	Undefined	Undefined	Undefined	Undefined	Undefined	Undefined	Undefined	Undefined	Undefined	Undefined	Undefined	Undefined	Undefined	Undefined	Undefined	Undefined	Undefined; Undefined
Fla 3 2	-	-	-	-	H	Okie (1998)	USA	1989	Peach	Yellow	Undefined	Undefined	Undefined	Undefined	Undefined	Late	Late	Undefined	Semi-clingstone	Melting	Undefined	Undefined	Undefined	Okie (1998)	Undefined; Undefined
Fla 3 5	-	-	-	-	H	Okie (1998)	Undefined	Undefined	Undefined	Undefined	Undefined	Undefined	Undefined	Undefined	Undefined	Undefined	Undefined	Undefined	Undefined	Undefined	Undefined	Undefined	Undefined	Undefined	Undefined; Undefined
Fla 34 N	-	Fla 1585 W	Columbina	-	H	Undefined	Undefined	Undefined	Undefined	Undefined	Undefined	Undefined	Undefined	Undefined	Undefined	Undefined	Undefined	Undefined	Undefined	Undefined	Undefined	Undefined	Undefined	Undefined	Undefined; Undefined
Fla 465	-	Fla 213	Palomar	-	H	Undefined	Undefined	Undefined	Undefined	Undefined	Undefined	Undefined	Undefined	Undefined	Undefined	Undefined	Undefined	Undefined	Undefined	Undefined	Undefined	Undefined	Undefined	Undefined	Undefined; Undefined
Fla 6850	-	-	-	-	H	Okie (1998)	Undefined	Undefined	Undefined	Undefined	Undefined	Undefined	Undefined	Undefined	Undefined	Undefined	Undefined	Undefined	Undefined	Undefined	Undefined	Undefined	Undefined	Undefined	Undefined; Undefined
Fla 82 10 N	DRU4_CRA-FRU_059	Flordaprince	Fla.3 2	-	H	Micheletti et al., (2015)	Undefined	Undefined	Undefined	Undefined	Undefined	Undefined	Undefined	Undefined	Undefined	Undefined	Undefined	Undefined	Undefined	Undefined	Undefined	Undefined	Undefined	Undefined	Undefined; Undefined
Fla 82 10N	-	Flordaprince	Fla 3 2	-	H	Okie (1998)	Undefined	Undefined	Undefined	Undefined	Undefined	Undefined	Undefined	Undefined	Undefined	Undefined	Undefined	Undefined	Undefined	Undefined	Undefined	Undefined	Undefined	Undefined	Undefined; Undefined
Fla 8B 27	-	Okinawa	Panamint	-	H	Undefined	Undefined	Undefined	Undefined	Undefined	Undefined	Undefined	Undefined	Undefined	Undefined	Undefined	Undefined	Undefined	Undefined	Undefined	Undefined	Undefined	Undefined	Undefined	Undefined; Undefined
Fla 9 67	-	Fla 16 61	June Gold	-	H	Okie (1998)	Undefined	Undefined	Undefined	Undefined	Undefined	Undefined	Undefined	Undefined	Undefined	Undefined	Undefined	Undefined	Undefined	Undefined	Undefined	Undefined	Undefined	Undefined	Undefined; Undefined
Fla.3 2	-	-	-	-	H	Micheletti et al., (2015)	Undefined	Undefined	Undefined	Undefined	Undefined	Undefined	Undefined	Undefined	Undefined	Undefined	Undefined	Undefined	Undefined	Undefined	Undefined	Undefined	Undefined	Undefined	Undefined; Undefined
Fla.3 4N	-	-	-	-	H	Micheletti et al., (2015)	Undefined	Undefined	Undefined	Undefined	Undefined	Undefined	Undefined	Undefined	Undefined	Undefined	Undefined	Undefined	Undefined	Undefined	Undefined	Undefined	Undefined	Undefined	Undefined; Undefined
Fla3 2	-	-	-	-	H	Okie (1998)	Undefined	Undefined	Undefined	Undefined	Undefined	Undefined	Undefined	Undefined	Undefined	Undefined	Undefined	Undefined	Undefined	Undefined	Undefined	Undefined	Undefined	Undefined	Undefined; Undefined
Fla92_2C	-	-	-	-	-	Vanderzande et al., (2019)	Undefined	Undefined	Undefined	Undefined	Undefined	Undefined	Undefined	Undefined	Undefined	Undefined	Undefined	Undefined	Undefined	Undefined	Undefined	Undefined	Undefined	Undefined	Undefined; Undefined
Flacara	-	-	-	-	H	Okie (1998)	Undefined	Undefined	Undefined	Undefined	Undefined	Undefined	Undefined	Undefined	Undefined	Undefined	Undefined	Undefined	Undefined	Undefined	Undefined	Undefined	Undefined	Undefined	Undefined; Undefined
Flamecrest	FB4_INRABx_001	Fayette	P10996	-	H	Okie (1998)	USA	1973	Peach	Yellow	Large	Yellow	Red	50	25-50	Early July	Early	Round	Freestone	Melting	Undefined	Reniform	Showy	FNCD (2023)	https://www.fruitandnutlist.org/node/19554; Undefined
Flamekist	-	Gold King self	-	-	H	Okie (1998)	USA	1968	Nectarine	Yellow	Large	Yellow	Red	Undefined	Undefined	Undefined	Undefined	Ovate	Clingstone	Undefined	Undefined	Reniform	Showy	FNCD (2023)	https://www.fruitandnutlist.org/node/18708; Undefined
Flaming Gold	-	White Nect	Muir	-	H	Okie (1998)	USA	1928	Nectarine	Yellow	Undefined	Golden	Red	Undefined	Undefined	Late	Late	Undefined	Freestone	Melting	Undefined	Reniform	Showy	FNCD (2023)	https://www.fruitandnutlist.org/node/18709; Undefined
Flamingo	-	Rio Oso Gem	Op 32	-	H	Okie (1998)	USA	1948	Peach	Undefined	Undefined	Undefined	Undefined	Undefined	Undefined	Late	Late	Undefined	Freestone	Melting	Undefined	Reniform	Showy	FNCD (2023)	https://www.fruitandnutlist.org/node/19567; Undefined
Flaminia	FB4_IRTA_077	Fayette	Messapia	-	H	Okie (1998); Aranzana et al., (2003); Micheletti et al., (2015)	Undefined	Undefined	Peach	Yellow	Undefined	Undefined	Undefined	Undefined	Undefined	Undefined	Undefined	Non-flat	Freestone	Melting	Subacid	Reniform	Showy	Micheletti et al., (2015)	https://doi.org/10.1371/journal.pone.0136803; Undefined
FlaQ3033N	-	NJ5107397	4	-	H	Undefined	Undefined	Undefined	Undefined	Undefined	Undefined	Undefined	Undefined	Undefined	Undefined	Undefined	Undefined	Undefined	Undefined	Undefined	Undefined	Undefined	Undefined	Undefined	Undefined; Undefined
FlaR9T10	-	-	-	-	H	Okie (1998)	Undefined	Undefined	Undefined	Undefined	Undefined	Undefined	Undefined	Undefined	Undefined	Undefined	Undefined	Undefined	Undefined	Undefined	Undefined	Undefined	Undefined	Undefined	Undefined; Undefined
Flat Peach	-	-	-	-	H	Micheletti et al., (2015)	Undefined	Undefined	Undefined	Undefined	Undefined	Undefined	Undefined	Undefined	Undefined	Undefined	Undefined	Undefined	Undefined	Undefined	Undefined	Undefined	Undefined	Undefined	Undefined; Undefined
Flatbeauty	FB4_IRTA_078	Nectarmagie	Sweet Cap	-	H	Micheletti et al., (2015)	France	2012	Peach	White	Large	Orange	Red	Undefined	Undefined	Mid July	Early	Flat	Freestone	Melting	Subacid	Reniform	Non-showy	Micheletti et al., (2015); FNCD (2023)	https://doi.org/10.1371/journal.pone.0136803; https://www.fruitandnutlist.org/node/19571
Flatjulie	FB4_IRTA_079	-	-	-	H	Micheletti et al., (2015)	Undefined	Undefined	Peach	White	Undefined	Undefined	Undefined	Undefined	Undefined	Undefined	Undefined	Flat	Freestone	Melting	Subacid	Reniform	Showy	Micheletti et al., (2015)	https://doi.org/10.1371/journal.pone.0136803; Undefined
Flatmoon	FB4_IRTA_080	-	-	-	H	Micheletti et al., (2015)	Undefined	Undefined	Peach	White	Undefined	Undefined	Undefined	Undefined	Undefined	Undefined	Undefined	Flat	Freestone	Non-melting	Subacid	Reniform	Showy	Micheletti et al., (2015)	https://doi.org/10.1371/journal.pone.0136803; Undefined
Flatpeach	-	-	-	-	H	Micheletti et al., (2015)	Undefined	Undefined	Undefined	Undefined	Undefined	Undefined	Undefined	Undefined	Undefined	Undefined	Undefined	Undefined	Undefined	Undefined	Undefined	Undefined	Undefined	Undefined	Undefined; Undefined
Flavorcrest	FB4_INRABx_151	P5368	FV89 14	-	H	Okie (1998); Aranzana et al., (2003); Micheletti et al., (2015)	USA	1966	Peach	Yellow	Large	Yellow	Red	Undefined	Undefined	Undefined	Undefined	Round	Freestone	Melting	Subacid	Reniform	Showy	Micheletti et al., (2015); FNCD (2023)	https://doi.org/10.1371/journal.pone.0136803; https://www.fruitandnutlist.org/node/19582
Flavorgold	FB4_INRABx_049	Rhone Gold	Royal Gold F2	-	H	Okie (1998); Aranzana et al., (2003); Micheletti et al., (2015)	Undefined	Undefined	Nectarine	Yellow	Undefined	Undefined	Undefined	Undefined	Undefined	Undefined	Undefined	Non-flat	Freestone	Melting	Acid	Reniform	Showy	Micheletti et al., (2015)	https://doi.org/10.1371/journal.pone.0136803; Undefined
Flavortop	FB4_INRABx_079	Messapia	Op 11	-	H	Okie (1998); Aranzana et al., (2003); Micheletti et al., (2015)	USA	1969	Nectarine	Yellow	Large	Red	Red	Undefined	Undefined	Undefined	Undefined	Round	Clingstone	Melting	Acid	Reniform	Showy	Micheletti et al., (2015); FNCD (2023)	https://doi.org/10.1371/journal.pone.0136803; https://www.fruitandnutlist.org/node/18711
Flavortop self	-	-	-	-	H	Micheletti et al., (2015)	Undefined	Undefined	Undefined	Undefined	Undefined	Undefined	Undefined	Undefined	Undefined	Undefined	Undefined	Undefined	Undefined	Undefined	Undefined	Undefined	Undefined	Undefined	Undefined; Undefined
Flavour Giant	FB4_INRABx_153	-	-	-	H	Micheletti et al., (2015)	Undefined	Undefined	Undefined	Undefined	Undefined	Undefined	Undefined	Undefined	Undefined	Undefined	Undefined	Undefined	Undefined	Undefined	Undefined	Undefined	Undefined	Undefined	Undefined; Undefined
Flordabelle	-	-	-	-	H	Okie (1998)	USA	1970	Peach	Yellow	Medium-Large	Green	Red	40-80	50-75	Mid May	Extra early	Round	Freestone	Undefined	Undefined	Reniform	Showy	FNCD (2023)	https://www.fruitandnutlist.org/node/19584; Undefined
Flordagold	-	Rio Grande	Op 33	-	H	Okie (1998)	USA	1967	Peach	Yellow	Large	Undefined	Red	66	50-75	Mid May	Extra early	Round	Clingstone	Melting	Undefined	Globose	Showy	FNCD (2023)	https://www.fruitandnutlist.org/node/19589; Undefined
Flordahome	FB4_CRA-FRU_063	117	117	-	H	Micheletti et al., (2015)	USA	1960	Peach	White	Undefined	Undefined	Red	50	25-50	Early	Early	Ovate	Freestone	Melting	Acid	Reniform	Showy	Micheletti et al., (2015); FNCD (2023)	https://doi.org/10.1371/journal.pone.0136803; https://www.fruitandnutlist.org/node/19591
Flordaking	-	Fla 9 67	Early Amber	-	H	Okie (1998); Aranzana et al., (2003); Micheletti et al., (2015)	USA	1978	Peach	Yellow	Large	Yellow	Red	70	50-75	Early	Early	Round	Semi-clingstone	Melting	Undefined	Globose	Non-showy	Aranzana et al., (2003); FNCD (2023)	https://doi.org/10.1007/s00122-002-1128-5; https://www.fruitandnutlist.org/node/19592
Flordaprince	-	-	-	-	H	Micheletti et al., (2015)	USA	1982	Peach	Yellow	Large	Undefined	Red	80	75-100	Undefined	Undefined	Round	Semi-clingstone	Undefined	Undefined	Reniform	Showy	FNCD (2023)	https://www.fruitandnutlist.org/node/19595; Undefined
Flory Dwarf	-	-	-	-	H	Okie (1998)	China	1938	Peach	White	Undefined	Undefined	Undefined	Undefined	Undefined	Undefined	Undefined	Undefined	Freestone	Undefined	Undefined	Reniform	Showy	FNCD (2023)	https://www.fruitandnutlist.org/node/19604; Undefined
Fogato	-	-	-	-	H	Undefined	Undefined	Undefined	Undefined	Undefined	Undefined	Undefined	Undefined	Undefined	Undefined	Undefined	Undefined	Undefined	Undefined	Undefined	Undefined	Undefined	Undefined	Undefined	Undefined; Undefined
Ford	DRU4_CRA-FRU_060	-	-	-	H	Micheletti et al., (2015)	USA	1948	Peach	Yellow	Medium	Yellow	Undefined	Undefined	Undefined	Mid August	Midseason	Undefined	Clingstone	Undefined	Undefined	Undefined	Undefined	FNCD (2023)	https://www.fruitandnutlist.org/node/19606; Undefined
Forel	FB4_INRABx_178	-	-	-	H	Micheletti et al., (2015)	Undefined	Undefined	Peach	White	Undefined	Undefined	Undefined	Undefined	Undefined	Undefined	Undefined	Non-flat	Freestone	Undefined	Acid	Undefined	Showy	Micheletti et al., (2015)	https://doi.org/10.1371/journal.pone.0136803; Undefined
Forli 1	FB4_UMIL_047	-	-	-	H	Micheletti et al., (2015)	Undefined	Undefined	Peach	White	Undefined	Undefined	Undefined	Undefined	Undefined	Undefined	Undefined	Non-flat	Freestone	Melting	Acid	Undefined	Non-showy	Micheletti et al., (2015)	https://doi.org/10.1371/journal.pone.0136803; Undefined
Forli 2	FB4_CRA-FRU_065	Buco Incavato	Op 117	-	H	Micheletti et al., (2015)	Undefined	Undefined	Peach	White	Undefined	Undefined	Undefined	Undefined	Undefined	Undefined	Undefined	Non-flat	Freestone	Melting	Undefined	Reniform	Non-showy	Micheletti et al., (2015)	https://doi.org/10.1371/journal.pone.0136803; Undefined
Fortuna	FB4_CRA-FRU_066	Leader	60	-	H	Micheletti et al., (2015)	USA	1941	Peach	Yellow	Medium-Large	Yellow	Red	0-25	0-25	Early	Early	Round	Clingstone	Non-melting	Subacid	Reniform	Non-showy	Micheletti et al., (2015); FNCD (2023)	https://doi.org/10.1371/journal.pone.0136803; https://www.fruitandnutlist.org/node/19608
Fortyniner	FB4_IRTA_081	J.H.Hale	Elberta	-	H	Micheletti et al., (2015)	USA	1960	Peach	Yellow	Large	Yellow	Undefined	Undefined	Undefined	Undefined	Undefined	Non-flat	Freestone	Melting	Undefined	Reniform	Non-showy	Micheletti et al., (2015); FNCD (2023)	https://doi.org/10.1371/journal.pone.0136803; https://www.fruitandnutlist.org/node/19609
Fraga 1	FB4_IRTA_082	-	-	-	H	Micheletti et al., (2015)	Undefined	Undefined	Undefined	Undefined	Undefined	Undefined	Undefined	Undefined	Undefined	Undefined	Undefined	Undefined	Undefined	Undefined	Undefined	Undefined	Undefined	Undefined	Undefined; Undefined
Frau Maria Rudolf	FB4_INRABx_053	-	-	-	H	Micheletti et al., (2015)	Undefined	Undefined	Peach	White	Undefined	Undefined	Undefined	Undefined	Undefined	Undefined	Undefined	Non-flat	Freestone	Melting	Subacid	Undefined	Showy	Micheletti et al., (2015)	https://doi.org/10.1371/journal.pone.0136803; Undefined
Freda	FB4_INRABx_099	-	-	-	H	Micheletti et al., (2015)	Undefined	Undefined	Peach	White	Undefined	Undefined	Undefined	Undefined	Undefined	Undefined	Undefined	Non-flat	Freestone	Non-melting	Subacid	Reniform	Non-showy	Micheletti et al., (2015)	https://doi.org/10.1371/journal.pone.0136803; Undefined
Fresh Red	FB4_IRTA_084	-	-	-	H	Micheletti et al., (2015)	Undefined	Undefined	Nectarine	Yellow	Undefined	Undefined	Undefined	Undefined	Undefined	Undefined	Undefined	Non-flat	Freestone	Melting	Acid	Reniform	Showy	Micheletti et al., (2015)	https://doi.org/10.1371/journal.pone.0136803; Undefined
Frumos De Baneasa (Fol 16)	DRU4_CRA-FRU_183	-	-	-	H	Micheletti et al., (2015)	Undefined	Undefined	Undefined	Undefined	Undefined	Undefined	Undefined	Undefined	Undefined	Undefined	Undefined	Undefined	Undefined	Undefined	Undefined	Undefined	Undefined	Undefined	Undefined; Undefined
Fu Dao Tao Wang	-	-	-	-	H	Li et al., (2013)	China	Undefined	Nectarine	White	Undefined	Undefined	Undefined	Undefined	Undefined	Undefined	Undefined	Round	Undefined	Undefined	Undefined	Undefined	Undefined	Li et al., (2013)	https://doi.org/10.1186/1471-2156-14-84; Undefined
FuanShui Mi Tao	-	-	-	-	H	Li et al., (2013)	China	Undefined	Nectarine	White	Undefined	Undefined	Undefined	Undefined	Undefined	Undefined	Undefined	Round	Undefined	Undefined	Undefined	Undefined	Undefined	Li et al., (2013)	https://doi.org/10.1186/1471-2156-14-84; Undefined
Fuoco Di Romagna	FB4_CRA-FRU_067	-	-	-	H	Micheletti et al., (2015)	Undefined	Undefined	Peach	Yellow	Undefined	Undefined	Undefined	Undefined	Undefined	Undefined	Undefined	Non-flat	Freestone	Melting	Acid	Reniform	Non-showy	Micheletti et al., (2015)	https://doi.org/10.1371/journal.pone.0136803; Undefined
Fuzalode	FB4_INRABx_072	Fuzzless Berta	Silver Lode	-	H	Micheletti et al., (2015)	Undefined	Undefined	Nectarine	White	Undefined	Undefined	Undefined	Undefined	Undefined	Undefined	Undefined	Non-flat	Clingstone	Melting	Acid	Globose	Showy	Micheletti et al., (2015)	https://doi.org/10.1371/journal.pone.0136803; Undefined
Fuzzless Berta	-	-	-	-	H	Micheletti et al., (2015)	USA	1941	Nectarine	White	Undefined	Undefined	Undefined	Undefined	Undefined	Late	Late	Undefined	Freestone	Undefined	Undefined	Undefined	Showy	FNCD (2023)	https://www.fruitandnutlist.org/node/18716; Undefined
FV1548	-	Fireglow	Hiley	-	H	Okie (1998)	Undefined	Undefined	Undefined	Undefined	Undefined	Undefined	Undefined	Undefined	Undefined	Undefined	Undefined	Undefined	Undefined	Undefined	Undefined	Undefined	Undefined	Undefined	Undefined; Undefined
FV240 1	-	-	-	-	H	Okie (1998)	Undefined	Undefined	Undefined	Undefined	Undefined	Undefined	Undefined	Undefined	Undefined	Undefined	Undefined	Undefined	Undefined	Undefined	Undefined	Undefined	Undefined	Undefined	Undefined; Undefined
FV89 14	-	FV1548	Fireglow	-	H	Okie (1998)	Undefined	Undefined	Undefined	Undefined	Undefined	Undefined	Undefined	Undefined	Undefined	Undefined	Undefined	Undefined	Undefined	Undefined	Undefined	Undefined	Undefined	Undefined	Undefined; Undefined
G175E	-	-	-	-	H	Okie (1998)	Undefined	Undefined	Undefined	Undefined	Undefined	Undefined	Undefined	Undefined	Undefined	Undefined	Undefined	Undefined	Undefined	Undefined	Undefined	Undefined	Undefined	Undefined	Undefined; Undefined
G40 5E	-	-	-	-	H	Okie (1998)	Undefined	Undefined	Undefined	Undefined	Undefined	Undefined	Undefined	Undefined	Undefined	Undefined	Undefined	Undefined	Undefined	Undefined	Undefined	Undefined	Undefined	Undefined	Undefined; Undefined
GaLa	-	Harvester op	-	-	H	Sitther et al., (2012)	USA	1977	Peach	Yellow	Large	Yellow	Red	70	50-75	Midseason	Midseason	Round	Freestone	Melting	Undefined	Reniform	Non-showy	Sitther et al., (2012); FNCD (2023)	https://doi.org/10.21273/JASHS.137.2.114; https://www.fruitandnutlist.org/node/19627
Galande	FB4_INRABx_056	-	-	-	H	Micheletti et al., (2015)	Undefined	Undefined	Peach	White	Undefined	Undefined	Undefined	Undefined	Undefined	Undefined	Undefined	Non-flat	Freestone	Undefined	Acid	Undefined	Non-showy	Micheletti et al., (2015)	https://doi.org/10.1371/journal.pone.0136803; Undefined
Galatee	FB4_INRABx_136	Zaiger 29G650	Op 118	-	H	Micheletti et al., (2015)	Undefined	Undefined	Peach	Yellow	Undefined	Undefined	Undefined	Undefined	Undefined	Undefined	Undefined	Non-flat	Freestone	Melting	Subacid	Globose	Showy	Micheletti et al., (2015)	https://doi.org/10.1371/journal.pone.0136803; Undefined
Galaxy	-	P34_106	D33_1_86227	-	H	Sitther et al., (2012)	USA	2003	Peach	White	Medium-Large	Undefined	Red	50	50-75	Mid June	Very early	Oblate	Clingstone	Melting	Subacid	Globose	Showy	Sitther et al., (2012); FNCD (2023)	https://doi.org/10.21273/JASHS.137.2.114; https://www.fruitandnutlist.org/node/19629
Galopin	DRU4_CRA-FRU_184	-	-	-	H	Micheletti et al., (2015)	Undefined	Undefined	Undefined	Undefined	Undefined	Undefined	Undefined	Undefined	Undefined	Undefined	Undefined	Undefined	Undefined	Undefined	Undefined	Undefined	Undefined	Undefined	Undefined; Undefined
Gan Xuan 2	FB4_ZJU_063	-	-	-	H	Micheletti et al., (2015)	China	Undefined	Peach	Yellow	Undefined	Undefined	Undefined	Undefined	Undefined	Undefined	Undefined	Non-flat	Clingstone	Melting	Subacid	Reniform	Showy	Micheletti et al., (2015)	https://doi.org/10.1371/journal.pone.0136803; Undefined
Gang Shan Bai	FB4_INRABx_144, FB4_ZJU_147, FB4_INRABx_128, FB4_ZJU_180, FB4_ZJU_241, FB4_ZJU_041	-	-	Okayama Hakuto, Bai Hua, Tanghang Bai Hua, Yue 192, Da Jie Tao	H	Micheletti et al., (2015)	Undefined	Undefined	Peach	White	Undefined	Undefined	Undefined	Undefined	Undefined	Undefined	Undefined	Non-flat	Clingstone-Freestone	Melting	Subacid	Reniform	Showy	Micheletti et al., (2015)	https://doi.org/10.1371/journal.pone.0136803; Undefined
Gansu Tao	FB4_ZJU_064	-	-	-	H	Micheletti et al., (2015)	China	Undefined	Peach	White	Undefined	Undefined	Undefined	Undefined	Undefined	Undefined	Undefined	Non-flat	Freestone	Melting	Subacid	Reniform	Showy	Micheletti et al., (2015)	https://doi.org/10.1371/journal.pone.0136803; Undefined
GaoFeng	-	-	-	-	H	Li et al., (2013)	China	Undefined	Peach	White	Undefined	Undefined	Undefined	Undefined	Undefined	Undefined	Undefined	Round	Undefined	Undefined	Undefined	Undefined	Undefined	Li et al., (2013)	https://doi.org/10.1186/1471-2156-14-84; Undefined
Garcica	FB4_IRTA_085	-	-	-	H	Micheletti et al., (2015)	Undefined	Undefined	Undefined	Undefined	Undefined	Undefined	Undefined	Undefined	Undefined	Undefined	Undefined	Undefined	Undefined	Undefined	Undefined	Undefined	Undefined	Undefined	Undefined; Undefined
Garden State	-	45	56	-	H	Okie (1998)	USA	1934	Nectarine	Yellow	Large	Green	Red	100	75-100	Late August	Midseason	Round	Freestone	Undefined	Undefined	Reniform	Showy	FNCD (2023)	https://www.fruitandnutlist.org/node/18719; Undefined
Garnem	DRU4_CRA-FRU_062	P.dulcis	Nemared	-	H	Micheletti et al., (2015)	Undefined	Undefined	Undefined	Undefined	Undefined	Undefined	Undefined	Undefined	Undefined	Undefined	Undefined	Undefined	Undefined	Undefined	Undefined	Undefined	Undefined	Undefined	Undefined; Undefined
Gavatx	FB4_IRTA_365	-	-	-	H	Micheletti et al., (2015)	Undefined	Undefined	Peach	Undefined	Undefined	Undefined	Undefined	Undefined	Undefined	Undefined	Undefined	Non-flat	Freestone	Undefined	Undefined	Undefined	Undefined	Micheletti et al., (2015)	https://doi.org/10.1371/journal.pone.0136803; Undefined
Ge Gu Tao	FB4_ZJU_065	-	-	-	H	Micheletti et al., (2015)	China	Undefined	Peach	White	Undefined	Undefined	Undefined	Undefined	Undefined	Undefined	Undefined	Non-flat	Clingstone	Non-melting	Subacid	Reniform	Showy	Micheletti et al., (2015)	https://doi.org/10.1371/journal.pone.0136803; Undefined
Gemfree	-	Early Elberta	Merrill Gem	-	H	Okie (1998)	USA	1954	Peach	Yellow	Large	Red	Undefined	Undefined	Undefined	Early	Early	Undefined	Freestone	Melting	Undefined	Reniform	Non-showy	FNCD (2023)	https://www.fruitandnutlist.org/node/19635; Undefined
Gemini	DRU4_CRA-FRU_063	-	-	-	H	Micheletti et al., (2015)	Undefined	Undefined	Undefined	Undefined	Undefined	Undefined	Undefined	Undefined	Undefined	Undefined	Undefined	Undefined	Undefined	Undefined	Undefined	Undefined	Undefined	Undefined	Undefined; Undefined
Genadix 4	FB4_INRABx_200	Genard	Dixired	-	H	Micheletti et al., (2015)	Undefined	Undefined	Peach	White	Undefined	Undefined	Undefined	Undefined	Undefined	Undefined	Undefined	Non-flat	Freestone	Melting	Subacid	Globose	Non-showy	Micheletti et al., (2015)	https://doi.org/10.1371/journal.pone.0136803; Undefined
Genadix 7	FB4_INRABx_224	Genard	Dixired	-	H	Micheletti et al., (2015)	Undefined	Undefined	Peach	Yellow	Undefined	Undefined	Undefined	Undefined	Undefined	Undefined	Undefined	Non-flat	Freestone	Melting	Undefined	Globose	Non-showy	Micheletti et al., (2015)	https://doi.org/10.1371/journal.pone.0136803; Undefined
Genali 427	FB4_INRABx_113, FB4_ZJU_232	-	-	You Ming	H	Micheletti et al., (2015)	Undefined	Undefined	Peach	White	Undefined	Undefined	Undefined	Undefined	Undefined	Undefined	Undefined	Non-flat	Clingstone	Non-melting	Subacid	Reniform	Showy	Micheletti et al., (2015)	https://doi.org/10.1371/journal.pone.0136803; Undefined
Genard	-	-	-	-	H	Okie (1998)	France	1900	Peach	Yellow	Undefined	Undefined	Undefined	Undefined	Undefined	Late	Late	Undefined	Freestone	Melting	Undefined	Reniform	Showy	Okie (1998)	Undefined; Undefined
General Lee	-	-	-	General Lee Cling, Lee, R.E. Cling, R.E. Lele	H	Okie (1998)	Japan	1860	Peach	White	Undefined	Undefined	Undefined	Undefined	Undefined	Late	Late	Undefined	Clingstone	Undefined	Undefined	Globose-Reniform	Showy	Okie (1998)	Undefined; Undefined
General Lee op	-	-	-	-	H	Micheletti et al., (2015)	Undefined	Undefined	Undefined	Undefined	Undefined	Undefined	Undefined	Undefined	Undefined	Undefined	Undefined	Undefined	Undefined	Undefined	Undefined	Undefined	Undefined	Undefined	Undefined; Undefined
Georgia Belle	-	Chinese Cling	F_GBelle	-	A	Vanderzande et al., (2019)	USA	Undefined	Peach	Undefined	Undefined	Undefined	Undefined	Undefined	Undefined	Undefined	Undefined	Undefined	Undefined	Undefined	Undefined	Undefined	Undefined	Undefined	Undefined; Undefined
GF557	-	-	-	-	H	Okie (1998)	Undefined	Undefined	Undefined	Undefined	Undefined	Undefined	Undefined	Undefined	Undefined	Undefined	Undefined	Undefined	Undefined	Undefined	Undefined	Undefined	Undefined	Undefined	Undefined; Undefined
GH_8_14	-	-	-	-	-	Fresnedo-Ramírez et al., (2015)	Undefined	Undefined	Undefined	Undefined	Undefined	Undefined	Undefined	Undefined	Undefined	Undefined	Undefined	Undefined	Undefined	Undefined	Undefined	Undefined	Undefined	Undefined	Undefined; Undefined
Giachio 2	FB4_IRTA_086	-	-	-	H	Micheletti et al., (2015)	Undefined	Undefined	Peach	White	Undefined	Undefined	Undefined	Undefined	Undefined	Undefined	Undefined	Non-flat	Freestone	Non-melting	Subacid	Reniform	Showy	Micheletti et al., (2015)	https://doi.org/10.1371/journal.pone.0136803; Undefined
Gialla Di Verona	FB4_CRA-FRU_068	-	-	-	H	Micheletti et al., (2015)	Undefined	Undefined	Peach	Yellow	Undefined	Undefined	Undefined	Undefined	Undefined	Undefined	Undefined	Non-flat	Freestone	Melting	Undefined	Undefined	Non-showy	Micheletti et al., (2015)	https://doi.org/10.1371/journal.pone.0136803; Undefined
Gialla Moavero	DRU4_CRA-FRU_065	-	-	-	H	Micheletti et al., (2015)	Undefined	Undefined	Undefined	Undefined	Undefined	Undefined	Undefined	Undefined	Undefined	Undefined	Undefined	Undefined	Undefined	Undefined	Undefined	Undefined	Undefined	Undefined	Undefined; Undefined
Gialla Tardiva	DRU4_CRA-FRU_066	-	-	-	H	Micheletti et al., (2015)	Undefined	Undefined	Undefined	Undefined	Undefined	Undefined	Undefined	Undefined	Undefined	Undefined	Undefined	Undefined	Undefined	Undefined	Undefined	Undefined	Undefined	Undefined	Undefined; Undefined
Gianni Laura Dolce	DRU4_CRA-FRU_068	-	-	-	H	Micheletti et al., (2015)	Undefined	Undefined	Undefined	Undefined	Undefined	Undefined	Undefined	Undefined	Undefined	Undefined	Undefined	Undefined	Undefined	Undefined	Undefined	Undefined	Undefined	Undefined	Undefined; Undefined
Giant Babcock	-	Babcock	Early Elberta	-	H	Okie (1998)	USA	1955	Peach	Yellow	Large	Red	Red	Undefined	Undefined	Late	Late	Undefined	Freestone	Undefined	Undefined	Reniform	Showy	FNCD (2023)	https://www.fruitandnutlist.org/node/19639; Undefined
Giulia Settembrina	DRU4_CRA-FRU_069	J.H.Hale	-	-	H	Micheletti et al., (2015)	Undefined	Undefined	Undefined	Undefined	Undefined	Undefined	Undefined	Undefined	Undefined	Undefined	Undefined	Undefined	Undefined	Undefined	Undefined	Undefined	Undefined	Undefined	Undefined; Undefined
Gladys	FB4_UMIL_049, FB4_INRABx_161	-	-	-	H	Micheletti et al., (2015)	Undefined	Undefined	Peach	White	Undefined	Undefined	Undefined	Undefined	Undefined	Undefined	Undefined	Non-flat	Clingstone-Freestone	Melting	Acid	Reniform	Showy	Micheletti et al., (2015)	https://doi.org/10.1371/journal.pone.0136803; Undefined
Gleason Early Elberta	-	-	-	-	H	Okie (1998)	USA	1863	Peach	Undefined	Undefined	Undefined	Undefined	Undefined	Undefined	Undefined	Undefined	Undefined	Freestone	Undefined	Undefined	Undefined	Undefined	Undefined	Undefined; Undefined
Glenna	-	-	-	-	-	Aranzana et al., (2003)	USA	Undefined	Peach	White	Undefined	Undefined	Undefined	Undefined	Undefined	Undefined	Undefined	Undefined	Undefined	Melting	Undefined	Undefined	Undefined	Aranzana et al., (2003)	https://doi.org/10.1007/s00122-002-1128-5; Undefined
Glohaven	FB4_CRA-FRU_069	J.H.Hale	Kalhaven	-	H	Micheletti et al., (2015)	USA	1963	Peach	Yellow	Large	Yellow	Red	Undefined	Undefined	Undefined	Undefined	Round	Freestone	Melting	Undefined	Reniform	Non-showy	Micheletti et al., (2015); FNCD (2023)	https://doi.org/10.1371/journal.pone.0136803; https://www.fruitandnutlist.org/node/19651
Gold Dust	-	Early Elberta	Op 76	S47_4	H	Okie (1998)	USA	1950	Peach	Yellow	Large	Yellow	Red	Undefined	Undefined	Early	Early	Round	Freestone	Undefined	Undefined	Reniform	Non-showy	FNCD (2023)	https://www.fruitandnutlist.org/node/19655; Undefined
Gold King	-	LeGrand	LeGrand	-	H	Okie (1998)	USA	1956	Nectarine	Yellow	Large	Yellow	Undefined	Undefined	Undefined	Late August-September	Late	Undefined	Clingstone	Undefined	Undefined	Reniform	Undefined	FNCD (2023)	https://www.fruitandnutlist.org/node/18726; Undefined
Gold King self	-	-	-	-	H	Okie (1998)	Undefined	Undefined	Undefined	Undefined	Undefined	Undefined	Undefined	Undefined	Undefined	Undefined	Undefined	Undefined	Undefined	Undefined	Undefined	Undefined	Undefined	Undefined	Undefined; Undefined
Goldcrest	FB4_UMIL_050	508	-	-	H	Micheletti et al., (2015)	USA	1938	Peach	Yellow	Undefined	Yellow	Red	70	50-75	Undefined	Undefined	Round	Clingstone	Melting	Acid	Reniform	Showy	Micheletti et al., (2015); FNCD (2023)	https://doi.org/10.1371/journal.pone.0136803; https://www.fruitandnutlist.org/node/19658
Golden Baby 7	FB4_ZJU_066	513	NJ196	-	H	Li et al., (2013); Micheletti et al., (2015)	USA	Undefined	Peach	Yellow	Undefined	Undefined	Undefined	Undefined	Undefined	Undefined	Undefined	Non-flat	Clingstone	Non-melting	Subacid	Reniform	Non-showy	Li et al., (2013); Micheletti et al., (2015)	https://doi.org/10.1186/1471-2156-14-84; https://doi.org/10.1371/journal.pone.0136803
Golden Crest	FB4_INRABx_108	Flavorcrest	Springcrest	-	H	Micheletti et al., (2015)	USA	1982	Peach	Yellow	Medium	Yellow	Red	Undefined	Undefined	Undefined	Undefined	Globose	Freestone	Melting	Subacid	Globose	Showy	Micheletti et al., (2015); FNCD (2023)	https://doi.org/10.1371/journal.pone.0136803; https://www.fruitandnutlist.org/node/19665
Golden Globe	-	-	-	-	H	Okie (1998)	USA	1937	Peach	Yellow	Very large	Undefined	Red	Undefined	Undefined	Midseason	Midseason	Round	Freestone	Undefined	Undefined	Globose	Non-showy	FNCD (2023)	https://www.fruitandnutlist.org/node/19671; Undefined
Golden Glory	-	F2_LateLGxFIDw	F_Golden Glory	-	H	Fresnedo-Ramírez et al., (2015)	USA	1960	Peach	Yellow	Large	Yellow	Orange	Partially	25-50	Late August	Midseason	Globose	Freestone	Melting	Subacid	Reniform	Undefined	FNCD (2023)	https://www.fruitandnutlist.org/node/19672; Undefined
Golden Jubilee	-	18	Op 37	-	H	Okie (1998)	USA	1926	Peach	Yellow	Medium-Large	Undefined	Red	33	25-50	Midseason	Midseason	Ovate	Freestone	Melting	Undefined	Reniform	Non-showy	FNCD (2023)	https://www.fruitandnutlist.org/node/19674; Undefined
Golden Prolific	-	Late LeGrand	Flory Dwarf	-	H	Okie (1998)	USA	1963	Nectarine	Yellow	Large	Yellow	Orange	Undefined	Undefined	Very late	Very late	Globose	Freestone	Undefined	Subacid	Reniform	Showy	FNCD (2023)	https://www.fruitandnutlist.org/node/18730; Undefined
Golden Supreme	-	-	-	-	H	Okie (1998)	USA	1968	Peach	Undefined	Undefined	Red	Undefined	Undefined	Undefined	Late	Late	Undefined	Undefined	Undefined	Undefined	Undefined	Undefined	FNCD (2023)	https://www.fruitandnutlist.org/node/19685; Undefined
Goldfinch	-	Slappey	Admiral Dewey	-	H	Okie (1998)	USA	1925	Peach	Yellow	Medium-Large	Yellow	Red	Undefined	Undefined	Midseason	Midseason	Ovate	Semi-freestone	Melting	Undefined	Reniform	Non-showy	FNCD (2023)	https://www.fruitandnutlist.org/node/19690; Undefined
Goldilocks	Drupomics_UMIL_157	93	-	-	H	Micheletti et al., (2015)	USA	1984	Peach	Orange-Yellow	Small	Yellow	Red	Undefined	Undefined	Undefined	Undefined	Round	Clingstone	Non-melting	Undefined	Reniform	Non-showy	FNCD (2023)	https://www.fruitandnutlist.org/node/19692; Undefined
Goldmine	-	Belgian seed	Belgian seed	-	H	Okie (1998)	USA	1966	Peach	Yellow	Large	Yellow	Red	40	25-50	Undefined	Undefined	Round	Clingstone	Non-melting	Undefined	Reniform	Showy	FNCD (2023)	https://www.fruitandnutlist.org/node/19694; Undefined
Goldprince	-	Loring	F_Goldprince	-	A	Vanderzande et al., (2019)	USA	1989	Peach	Undefined	Medium	Red	Red	Undefined	Undefined	Very early	Very early	Undefined	Clingstone	Melting	Undefined	Reniform	Showy	FNCD (2023)	https://www.fruitandnutlist.org/node/19695; Undefined
Goodwin	-	Dr.Davis	11_11_37	-	A	Fresnedo-Ramírez et al., (2015)	USA	2003	Peach	Yellow	Golden	Golden	Absent	Undefined	Undefined	Undefined	Undefined	Undefined	Undefined	Undefined	Undefined	Reniform	Non-showy	FNCD (2023)	https://www.fruitandnutlist.org/node/19699; Undefined
Gorgas	-	-	-	-	-	Aranzana et al., (2003)	Spain	Undefined	Peach	Yellow	Undefined	Undefined	Undefined	Undefined	Undefined	Undefined	Undefined	Undefined	Undefined	Non-melting	Undefined	Undefined	Undefined	Aranzana et al., (2003)	https://doi.org/10.1007/s00122-002-1128-5; Undefined
Grabelle	FB4_INRABx_074	Fortyniner	Gemfree	-	H	Micheletti et al., (2015)	Undefined	Undefined	Peach	Yellow	Undefined	Undefined	Undefined	Undefined	Undefined	Undefined	Undefined	Non-flat	Freestone	Melting	Acid	Reniform	Non-showy	Micheletti et al., (2015)	https://doi.org/10.1371/journal.pone.0136803; Undefined
Gran Sun	FB4_CRA-FRU_070	May Grand	-	-	H	Micheletti et al., (2015)	Undefined	Undefined	Nectarine	Yellow	Undefined	Undefined	Undefined	Undefined	Undefined	Undefined	Undefined	Non-flat	Clingstone	Melting	Subacid	Reniform	Showy	Micheletti et al., (2015)	https://doi.org/10.1371/journal.pone.0136803; Undefined
Gratia	-	-	-	-	-	Aranzana et al., (2003)	USA	Undefined	Peach	White	Undefined	Undefined	Undefined	Undefined	Undefined	Undefined	Undefined	Undefined	Undefined	Non-melting	Undefined	Undefined	Undefined	Aranzana et al., (2003)	https://doi.org/10.1007/s00122-002-1128-5; Undefined
Greensboro	FB4_IRTA_087	Connett	Op 38	-	H	Micheletti et al., (2015)	Undefined	Undefined	Peach	White	Undefined	Undefined	Undefined	Undefined	Undefined	Undefined	Undefined	Non-flat	Freestone	Melting	Undefined	Undefined	Undefined	Micheletti et al., (2015)	https://doi.org/10.1371/journal.pone.0136803; Undefined
Grenat	FB4_IRTA_088	-	-	-	H	Micheletti et al., (2015)	Undefined	Undefined	Peach	Yellow	Undefined	Undefined	Undefined	Undefined	Undefined	Undefined	Undefined	Non-flat	Freestone	Melting	Subacid	Reniform	Showy	Micheletti et al., (2015)	https://doi.org/10.1371/journal.pone.0136803; Undefined
Greta	FB4_CRA-FRU_071	Stark Sun Glo	If 7131649	-	H	Micheletti et al., (2015)	Undefined	Undefined	Peach	White	Undefined	Undefined	Undefined	Undefined	Undefined	Undefined	Undefined	Non-flat	Freestone	Melting	Acid	Reniform	Showy	Micheletti et al., (2015)	https://doi.org/10.1371/journal.pone.0136803; Undefined
Grezzano	FB4_CRA-FRU_072	-	-	-	H	Micheletti et al., (2015)	Undefined	Undefined	Peach	White	Undefined	Undefined	Undefined	Undefined	Undefined	Undefined	Undefined	Non-flat	Clingstone	Melting	Undefined	Reniform	Showy	Micheletti et al., (2015)	https://doi.org/10.1371/journal.pone.0136803; Undefined
Groc Abel	FB4_IRTA_359	-	-	-	H	Micheletti et al., (2015)	Undefined	Undefined	Peach	Yellow	Undefined	Undefined	Undefined	Undefined	Undefined	Undefined	Undefined	Non-flat	Freestone	Non-melting	Undefined	Undefined	Undefined	Micheletti et al., (2015)	https://doi.org/10.1371/journal.pone.0136803; Undefined
Groc DAlto	FB4_IRTA_362	-	-	-	H	Micheletti et al., (2015)	Undefined	Undefined	Undefined	Undefined	Undefined	Undefined	Undefined	Undefined	Undefined	Undefined	Undefined	Undefined	Undefined	Undefined	Undefined	Undefined	Undefined	Undefined	Undefined; Undefined
Grosse Mignonne	FB4_INRABx_225	-	-	-	H	Micheletti et al., (2015)	Undefined	Undefined	Peach	White	Undefined	Undefined	Undefined	Undefined	Undefined	Undefined	Undefined	Non-flat	Clingstone	Melting	Acid	Globose	Showy	Micheletti et al., (2015)	https://doi.org/10.1371/journal.pone.0136803; Undefined
Guan Tao 5	-	-	-	-	H	Micheletti et al., (2015)	Undefined	Undefined	Undefined	Undefined	Undefined	Undefined	Undefined	Undefined	Undefined	Undefined	Undefined	Undefined	Undefined	Undefined	Undefined	Undefined	Undefined	Undefined	Undefined; Undefined
Guang He Tao	FB4_ZJU_067	-	-	-	H	Li et al., (2013); Micheletti et al., (2015)	China	Undefined	Peach	White	Undefined	Undefined	Undefined	Undefined	Undefined	Undefined	Undefined	Non-flat	Freestone	Melting	Subacid	Globose	Showy	Li et al., (2013); Micheletti et al., (2015)	https://doi.org/10.1186/1471-2156-14-84; https://doi.org/10.1371/journal.pone.0136803
Guang Tao 14	-	-	-	-	H	Li et al., (2013)	Undefined	Undefined	Undefined	Undefined	Undefined	Undefined	Undefined	Undefined	Undefined	Undefined	Undefined	Undefined	Undefined	Undefined	Undefined	Undefined	Undefined	Undefined	Undefined; Undefined
Guerry	FB4_INRABx_181	-	-	-	H	Micheletti et al., (2015)	Undefined	Undefined	Peach	White	Undefined	Undefined	Undefined	Undefined	Undefined	Undefined	Undefined	Non-flat	Freestone	Melting	Acid	Globose	Non-showy	Micheletti et al., (2015)	https://doi.org/10.1371/journal.pone.0136803; Undefined
Guglielmina	FB4_CRA-FRU_073	-	-	-	H	Micheletti et al., (2015)	Undefined	Undefined	Peach	Yellow	Undefined	Undefined	Undefined	Undefined	Undefined	Undefined	Undefined	Non-flat	Freestone	Melting	Subacid	Reniform	Non-showy	Micheletti et al., (2015)	https://doi.org/10.1371/journal.pone.0136803; Undefined
Guilloux Elégante	FB4_INRABx_212	-	-	-	H	Micheletti et al., (2015)	Undefined	Undefined	Peach	White	Undefined	Undefined	Undefined	Undefined	Undefined	Undefined	Undefined	Non-flat	Freestone	Melting	Acid	Reniform	Non-showy	Micheletti et al., (2015)	https://doi.org/10.1371/journal.pone.0136803; Undefined
Guo Qing Hong	-	-	-	-	H	Li et al., (2013)	China	Undefined	Nectarine	White	Undefined	Undefined	Undefined	Undefined	Undefined	Undefined	Undefined	Round	Undefined	Undefined	Undefined	Undefined	Undefined	Li et al., (2013)	https://doi.org/10.1186/1471-2156-14-84; Undefined
Ha Lu Hong	FB4_ZJU_068	-	-	-	H	Li et al., (2013); Micheletti et al., (2015)	Undefined	Undefined	Peach	Red	Undefined	Undefined	Undefined	Undefined	Undefined	Undefined	Undefined	Non-flat	Freestone	Melting	Subacid	Reniform	Showy	Li et al., (2013); Micheletti et al., (2015)	https://doi.org/10.1186/1471-2156-14-84; https://doi.org/10.1371/journal.pone.0136803
Hakkobi	-	-	-	-	H	Okie (1998)	Undefined	Undefined	Undefined	Undefined	Undefined	Undefined	Undefined	Undefined	Undefined	Undefined	Undefined	Undefined	Undefined	Undefined	Undefined	Undefined	Undefined	Undefined	Undefined; Undefined
Hakuho	-	-	-	-	H	Micheletti et al., (2015)	Undefined	Undefined	Undefined	Undefined	Undefined	Undefined	Undefined	Undefined	Undefined	Undefined	Undefined	Undefined	Undefined	Undefined	Undefined	Undefined	Undefined	Undefined	Undefined; Undefined
Hakuno	-	-	-	-	H	Micheletti et al., (2015)	Undefined	Undefined	Undefined	Undefined	Undefined	Undefined	Undefined	Undefined	Undefined	Undefined	Undefined	Undefined	Undefined	Undefined	Undefined	Undefined	Undefined	Undefined	Undefined; Undefined
Hakuri	FB4_ZJU_020	Okubo	Fei Cheng Tao	-	H	Xie et al., (2010); Li et al., (2013); Micheletti et al., (2015)	Japan	Undefined	Peach	White	Undefined	Undefined	Undefined	Undefined	Undefined	Undefined	Undefined	Non-flat	Freestone	Melting	Subacid	Reniform	Showy	Li et al., (2013); Micheletti et al., (2015)	https://doi.org/10.1186/1471-2156-14-84; https://doi.org/10.1371/journal.pone.0136803
Hakuto	-	Chinese Cling	-	-	H	Li et al., (2013); Micheletti et al., (2015)	Japan	Undefined	Peach	White	Undefined	Undefined	Undefined	Undefined	Undefined	Undefined	Undefined	Round	Undefined	Undefined	Undefined	Undefined	Undefined	Li et al., (2013)	https://doi.org/10.1186/1471-2156-14-84; Undefined
Hale	-	-	-	-	H	Okie (1998)	USA	1849	Peach	Yellow	Undefined	Undefined	Undefined	Undefined	Undefined	Undefined	Undefined	Undefined	Freestone	Undefined	Undefined	Undefined	Undefined	Okie (1998)	Undefined; Undefined
Halehaven	-	J.H.Hale	South Haven	-	H	Okie (1998)	USA	1932	Peach	Yellow	Medium-Large	Yellow	Dark red	Undefined	Undefined	Midseason	Midseason	Round	Freestone	Melting	Undefined	Globose	Non-showy	FNCD (2023)	https://www.fruitandnutlist.org/node/19721; Undefined
Halehaven self	-	-	-	-	H	Micheletti et al., (2015)	Undefined	Undefined	Undefined	Undefined	Undefined	Undefined	Undefined	Undefined	Undefined	Undefined	Undefined	Undefined	Undefined	Undefined	Undefined	Undefined	Undefined	Undefined	Undefined; Undefined
Halford	-	St.John	Lovell	-	A	Fresnedo-Ramírez et al., (2015)	USA	1921	Peach	Yellow	Large	Undefined	Undefined	Undefined	Undefined	Undefined	Undefined	Undefined	Clingstone	Non-melting	Undefined	Undefined	Undefined	FNCD (2023)	https://www.fruitandnutlist.org/node/19722; Undefined
Hamlet	DRU4_CRA-FRU_071	Pekin	Candor	-	H	Micheletti et al., (2015)	USA	1966	Peach	Yellow	Medium	Yellow	Red	70	50-75	Early	Early	Round	Clingstone	Melting	Undefined	Undefined	Non-showy	FNCD (2023)	https://www.fruitandnutlist.org/node/19729; Undefined
Han Lu Mi	FB4_ZJU_072	Chinese Cling	-	-	H	Li et al., (2013)	China	Undefined	Peach	White	Undefined	Undefined	Undefined	Undefined	Undefined	Undefined	Undefined	Round	Undefined	Undefined	Undefined	Undefined	Undefined	Li et al., (2013)	https://doi.org/10.1186/1471-2156-14-84; Undefined
Hang Mi 1	FB4_ZJU_073	Sunago Wase	Huangshanearlydew	-	H	Li et al., (2013); Micheletti et al., (2015)	China	Undefined	Peach	White	Undefined	Undefined	Undefined	Undefined	Undefined	Undefined	Undefined	Non-flat	Freestone	Melting	Subacid	Reniform	Showy	Li et al., (2013); Micheletti et al., (2015)	https://doi.org/10.1186/1471-2156-14-84; https://doi.org/10.1371/journal.pone.0136803
Hann Almond	-	-	-	-	H	Undefined	Undefined	Undefined	Undefined	Undefined	Undefined	Undefined	Undefined	Undefined	Undefined	Undefined	Undefined	Undefined	Undefined	Undefined	Undefined	Undefined	Undefined	Undefined	Undefined; Undefined
Hardired	Drupomics_UMIL_150	Lexington	NJN32	-	H	Okie (1998); Aranzana et al., (2003)	Canada	1974	Nectarine	Yellow	Large	Green	Red	90	75-100	Late August	Midseason	Ovate	Freestone	Melting	Undefined	Reniform	Showy	Aranzana et al., (2003); FNCD (2023)	https://doi.org/10.1007/s00122-002-1128-5; https://www.fruitandnutlist.org/node/18751
Harko	FB4_INRABx_163, FB4_IRTA_177	Lexington	501	Niagara 2	H	Micheletti et al., (2015)	Canada	1974	Nectarine	Yellow	Large	Green	Red	90	75-100	Late August	Midseason	Ovate	Freestone	Melting	Acid	Reniform	Showy	Micheletti et al., (2015); FNCD (2023)	https://doi.org/10.1371/journal.pone.0136803; https://www.fruitandnutlist.org/node/18753
Harrow Blood	FB4_UMIL_052	-	-	-	H	Okie (1998)	Canada	1967	Peach	White	Small	Green	Red	75	50-75	Very late	Very late	Round	Freestone	Undefined	Undefined	Reniform	Showy	FNCD (2023)	https://www.fruitandnutlist.org/node/19744; Undefined
Harvester	-	Redskin	Southern Glow	-	A	Vanderzande et al., (2019)	USA	1973	Peach	Yellow	Medium-Large	Yellow	Red	50-75	50-75	Undefined	Undefined	Round	Freestone	Undefined	Undefined	Globose	Undefined	FNCD (2023)	https://www.fruitandnutlist.org/node/19749; Undefined
Harvester op	-	-	-	-	H	Micheletti et al., (2015)	USA	1973	Peach	Yellow	Medium-Large	Yellow	Red	50-75	50-75	Undefined	Undefined	Round	Freestone	Undefined	Undefined	Globose	Undefined	FNCD (2023)	https://www.fruitandnutlist.org/node/19749; Undefined
Hatsukami	FB4_ZJU_074	-	-	-	H	Li et al., (2013); Micheletti et al., (2015)	Japan	Undefined	Peach	White	Undefined	Undefined	Undefined	Undefined	Undefined	Undefined	Undefined	Non-flat	Freestone	Melting	Acid	Reniform	Showy	Li et al., (2013); Micheletti et al., (2015)	https://doi.org/10.1186/1471-2156-14-84; https://doi.org/10.1371/journal.pone.0136803
Hawaiian	-	-	-	-	H	Okie (1998)	USA	1945	Peach	White	Small	Undefined	Undefined	Undefined	Undefined	Very early	Very early	Undefined	Undefined	Undefined	Undefined	Undefined	Showy	FNCD (2023)	https://www.fruitandnutlist.org/node/19751; Undefined
Heath Cling	-	-	-	Fine Heath, Heath, Heath Clingstone, Heath Hartling, Pavie Heath, Red Heath, White English, White Heath	H	Okie (1998)	USA	1760	Peach	White	Undefined	Undefined	Undefined	Undefined	Undefined	Late	Late	Undefined	Clingstone	Melting	Undefined	Reniform	Non-showy	Okie (1998)	Undefined; Undefined
Helena Cling	Drupomics_UMIL_151	-	-	-	H	Micheletti et al., (2015)	Undefined	Undefined	Undefined	Undefined	Undefined	Undefined	Undefined	Undefined	Undefined	Undefined	Undefined	Undefined	Undefined	Undefined	Undefined	Undefined	Undefined	Undefined	Undefined; Undefined
Hélène Turc	FB4_INRABx_211	-	-	-	H	Micheletti et al., (2015)	Undefined	Undefined	Nectarine	White	Undefined	Undefined	Undefined	Undefined	Undefined	Undefined	Undefined	Non-flat	Freestone	Non-melting	Acid	Globose	Non-showy	Micheletti et al., (2015)	https://doi.org/10.1371/journal.pone.0136803; Undefined
Henry Moulin	FB4_INRABx_045	Early Elberta	Incomparable Guilloux	-	H	Micheletti et al., (2015)	Undefined	Undefined	Peach	White	Undefined	Undefined	Undefined	Undefined	Undefined	Undefined	Undefined	Non-flat	Freestone	Melting	Acid	Reniform	Non-showy	Micheletti et al., (2015)	https://doi.org/10.1371/journal.pone.0136803; Undefined
Hermione	FB4_IRTA_089	-	-	-	H	Micheletti et al., (2015)	Undefined	Undefined	Peach	White	Undefined	Undefined	Undefined	Undefined	Undefined	Undefined	Undefined	Non-flat	Freestone	Melting	Subacid	Undefined	Undefined	Micheletti et al., (2015)	https://doi.org/10.1371/journal.pone.0136803; Undefined
Hesse	-	Riegels	18_8_23	-	A	Fresnedo-Ramírez et al., (2015)	USA	1993	Peach	Yellow	Medium	Undefined	Undefined	Undefined	Undefined	Undefined	Undefined	Globose	Clingstone	Non-melting	Undefined	Globose	Non-showy	FNCD (2023)	https://www.fruitandnutlist.org/node/19761; Undefined
Heyang You Tao	FB4_ZJU_075	-	-	-	H	Li et al., (2013); Micheletti et al., (2015)	China	Undefined	Nectarine	Yellow	Undefined	Undefined	Undefined	Undefined	Undefined	Undefined	Undefined	Non-flat	Freestone	Melting	Subacid	Reniform	Showy	Li et al., (2013); Micheletti et al., (2015)	https://doi.org/10.1186/1471-2156-14-84; https://doi.org/10.1371/journal.pone.0136803
Higachino Matsuyama 2541	FB4_INRA_Av_108	-	-	-	H	Micheletti et al., (2015)	Undefined	Undefined	Undefined	Undefined	Undefined	Undefined	Undefined	Undefined	Undefined	Undefined	Undefined	Undefined	Undefined	Undefined	Undefined	Undefined	Undefined	Undefined	Undefined; Undefined
Higama	DRU4_CRA-FRU_072	-	-	-	H	Micheletti et al., (2015)	Undefined	Undefined	Undefined	Undefined	Undefined	Undefined	Undefined	Undefined	Undefined	Undefined	Undefined	Undefined	Undefined	Undefined	Undefined	Undefined	Undefined	Undefined	Undefined; Undefined
Hikawa Hakuho	FB4_ZJU_076	Hakuho	-	-	H	Xie et al., (2010); Micheletti et al., (2015)	Japan	Undefined	Peach	White	Undefined	Undefined	Undefined	Undefined	Undefined	Undefined	Undefined	Non-flat	Freestone	Melting	Subacid	Globose	Showy	Micheletti et al., (2015)	https://doi.org/10.1371/journal.pone.0136803; Undefined
Hiley	FB4_IRTA_090	Belle	Alexander	-	H	Micheletti et al., (2015)	Undefined	Undefined	Peach	White	Undefined	Undefined	Undefined	Undefined	Undefined	Undefined	Undefined	Non-flat	Freestone	Melting	Undefined	Reniform	Showy	Micheletti et al., (2015)	https://doi.org/10.1371/journal.pone.0136803; Undefined
Hiratsuka Red	FB4_CRA-FRU_074	Okitsu	NJN17	-	H	Micheletti et al., (2015)	Undefined	Undefined	Nectarine	Yellow	Undefined	Undefined	Undefined	Undefined	Undefined	Undefined	Undefined	Non-flat	Freestone	Melting	Undefined	Reniform	Showy	Micheletti et al., (2015)	https://doi.org/10.1371/journal.pone.0136803; Undefined
Hitachired	DRU4_CRA-FRU_073	123	Fantasia	-	H	Micheletti et al., (2015)	Undefined	Undefined	Undefined	Undefined	Undefined	Undefined	Undefined	Undefined	Undefined	Undefined	Undefined	Undefined	Undefined	Undefined	Undefined	Undefined	Undefined	Undefined	Undefined; Undefined
Honey Blaze	FB4_INRA_Av_061, FB4_UMIL_053, FB4_IRTA_091	523	-	-	H	Micheletti et al., (2015)	Undefined	Undefined	Nectarine	Yellow	Undefined	Undefined	Undefined	Undefined	Undefined	Undefined	Undefined	Non-flat	Freestone	Melting	Subacid	Reniform	Showy	Micheletti et al., (2015)	https://doi.org/10.1371/journal.pone.0136803; Undefined
Honey Cascade	FB4_IRTA_092	-	-	-	H	Micheletti et al., (2015)	Undefined	Undefined	Nectarine	Yellow	Undefined	Undefined	Undefined	Undefined	Undefined	Undefined	Undefined	Non-flat	Freestone	Non-melting	Subacid	Undefined	Showy	Micheletti et al., (2015)	https://doi.org/10.1371/journal.pone.0136803; Undefined
Honey Dew Hale	-	J.H.Hale self	-	-	H	Okie (1998)	USA	1936	Peach	White	Large	White	Pink	Undefined	Undefined	Late	Late	Undefined	Freestone	Undefined	Undefined	Reniform	Non-showy	FNCD (2023)	https://www.fruitandnutlist.org/node/19771; Undefined
Honey Fire	FB4_IRTA_093	111LB51	204LF555	-	H	Micheletti et al., (2015)	USA	2002	Nectarine	Yellow	Medium	Golden	Red	Undefined	Undefined	Early June	Very early	Globose	Freestone	Non-melting	Subacid	Undefined	Showy	Micheletti et al., (2015); FNCD (2023)	https://doi.org/10.1371/journal.pone.0136803; https://www.fruitandnutlist.org/node/18758
Honey Flame	FB4_IRTA_094	-	-	-	H	Micheletti et al., (2015)	Undefined	Undefined	Nectarine	Yellow	Undefined	Undefined	Undefined	Undefined	Undefined	Undefined	Undefined	Non-flat	Freestone	Melting	Subacid	Reniform	Showy	Micheletti et al., (2015)	https://doi.org/10.1371/journal.pone.0136803; Undefined
Honey Glo	FB4_IRTA_095	-	-	-	H	Micheletti et al., (2015)	Undefined	Undefined	Nectarine	Yellow	Undefined	Undefined	Undefined	Undefined	Undefined	Undefined	Undefined	Non-flat	Freestone	Melting	Subacid	Reniform	Showy	Micheletti et al., (2015)	https://doi.org/10.1371/journal.pone.0136803; Undefined
Honey Gold	FB4_INRABx_102	Sun Grand	Peach sel	-	H	Micheletti et al., (2015)	Undefined	Undefined	Nectarine	Yellow	Undefined	Undefined	Undefined	Undefined	Undefined	Undefined	Undefined	Non-flat	Freestone	Melting	Subacid	Reniform	Showy	Micheletti et al., (2015)	https://doi.org/10.1371/journal.pone.0136803; Undefined
Honey Kist	-	-	-	-	H	Okie (1998)	USA	1995	Nectarine	Yellow	Undefined	Undefined	Undefined	Undefined	Undefined	Early	Early	Undefined	Clingstone	Melting	Undefined	Reniform	Showy	Okie (1998)	Undefined; Undefined
Honey Prima	FB4_IRTA_096	-	-	-	H	Micheletti et al., (2015)	Undefined	Undefined	Nectarine	Yellow	Undefined	Undefined	Undefined	Undefined	Undefined	Undefined	Undefined	Non-flat	Freestone	Non-melting	Subacid	Reniform	Showy	Micheletti et al., (2015)	https://doi.org/10.1371/journal.pone.0136803; Undefined
Honey Royale	FB4_IRTA_097	776F213	Honey Kist	-	H	Micheletti et al., (2015)	USA	2001	Nectarine	Yellow	Large	Golden	Red	Undefined	Undefined	Mid July	Early	Globose	Freestone	Melting	Subacid	Reniform	Showy	Micheletti et al., (2015); FNCD (2023)	https://doi.org/10.1371/journal.pone.0136803; https://www.fruitandnutlist.org/node/18761
Hong Bao Shi	FB4_ZJU_077	-	-	-	H	Li et al., (2013); Micheletti et al., (2015)	Undefined	Undefined	Nectarine	Yellow	Undefined	Undefined	Undefined	Undefined	Undefined	Undefined	Undefined	Non-flat	Clingstone	Melting	Acid	Reniform	Non-showy	Li et al., (2013); Micheletti et al., (2015)	https://doi.org/10.1186/1471-2156-14-84; https://doi.org/10.1371/journal.pone.0136803
Hong Bu Ruan July	FB4_ZJU_079	-	-	-	H	Micheletti et al., (2015)	China	Undefined	Peach	White	Undefined	Undefined	Undefined	Undefined	Undefined	Undefined	Undefined	Non-flat	Freestone	Melting	Subacid	Reniform	Showy	Micheletti et al., (2015)	https://doi.org/10.1371/journal.pone.0136803; Undefined
Hong Bu Ruan September	FB4_ZJU_080	-	-	-	H	Micheletti et al., (2015)	China	Undefined	Peach	White	Undefined	Undefined	Undefined	Undefined	Undefined	Undefined	Undefined	Non-flat	Freestone	Melting	Subacid	Reniform	Showy	Micheletti et al., (2015)	https://doi.org/10.1371/journal.pone.0136803; Undefined
Hong Chui Zhi	FB4_INRA_Av_013	-	-	-	H	Micheletti et al., (2015)	Undefined	Undefined	Undefined	Undefined	Undefined	Undefined	Undefined	Undefined	Undefined	Undefined	Undefined	Undefined	Undefined	Undefined	Undefined	Undefined	Undefined	Undefined	Undefined; Undefined
Hong Gan Lu	FB4_ZJU_081	Hong Tian Tao	-	-	H	Li et al., (2013); Micheletti et al., (2015)	China	Undefined	Peach	White	Undefined	Undefined	Undefined	Undefined	Undefined	Undefined	Undefined	Non-flat	Freestone	Melting	Subacid	Reniform	Showy	Li et al., (2013); Micheletti et al., (2015)	https://doi.org/10.1186/1471-2156-14-84; https://doi.org/10.1371/journal.pone.0136803
Hong Hua Shan Tao (Prunus davidiana)	-	-	-	-	H	Li et al., (2013)	Undefined	Undefined	Peach	White	Undefined	Undefined	Undefined	Undefined	Undefined	Undefined	Undefined	Round	Undefined	Undefined	Undefined	Undefined	Undefined	Li et al., (2013)	https://doi.org/10.1186/1471-2156-14-84; Undefined
Hong Ming Xing	-	Feng Huang	Guang Tao 14	-	H	Li et al., (2013)	China	Undefined	Peach	Yellow	Undefined	Undefined	Undefined	Undefined	Undefined	Undefined	Undefined	Round	Undefined	Undefined	Undefined	Undefined	Undefined	Li et al., (2013)	https://doi.org/10.1186/1471-2156-14-84; Undefined
Hong Sha Zi	FB4_ZJU_082	-	-	-	H	Micheletti et al., (2015)	Undefined	Undefined	Peach	White	Undefined	Undefined	Undefined	Undefined	Undefined	Undefined	Undefined	Non-flat	Freestone	Melting	Subacid	Reniform	Showy	Micheletti et al., (2015)	https://doi.org/10.1371/journal.pone.0136803; Undefined
Hong Shan Hu	FB4_ZJU_083	Qiu Yu	NJN76	-	A	Cheng et al., (2009); Li et al., (2013); Micheletti et al., (2015)	China	Undefined	Nectarine	White	Undefined	Undefined	Undefined	Undefined	Undefined	Undefined	Undefined	Non-flat	Clingstone	Melting	Subacid	Reniform	Showy	Li et al., (2013); Micheletti et al., (2015)	https://doi.org/10.1186/1471-2156-14-84; https://doi.org/10.1371/journal.pone.0136803
Hong Tao	-	-	-	-	H	Li et al., (2013)	Undefined	Undefined	Undefined	Undefined	Undefined	Undefined	Undefined	Undefined	Undefined	Undefined	Undefined	Undefined	Undefined	Undefined	Undefined	Undefined	Undefined	Undefined	Undefined; Undefined
Hong Tao Wang	FB4_ZJU_084, FB4_ZJU_114	Bai Tao	Hakuho	Jv Wang Tao	H	Xie et al., (2010); Li et al., (2013); Micheletti et al., (2015)	China	Undefined	Peach	White	Undefined	Undefined	Undefined	Undefined	Undefined	Undefined	Undefined	Non-flat	Freestone	Undefined	Undefined	Undefined	Undefined	Li et al., (2013); Micheletti et al., (2015)	https://doi.org/10.1186/1471-2156-14-84; https://doi.org/10.1371/journal.pone.0136803
Hong Tian Tao	-	-	-	-	H	Micheletti et al., (2015)	Undefined	Undefined	Undefined	Undefined	Undefined	Undefined	Undefined	Undefined	Undefined	Undefined	Undefined	Undefined	Undefined	Undefined	Undefined	Undefined	Undefined	Undefined	Undefined; Undefined
Hong Ye Tao	-	-	-	-	H	Li et al., (2013)	Undefined	Undefined	Undefined	Undefined	Undefined	Undefined	Undefined	Undefined	Undefined	Undefined	Undefined	Undefined	Undefined	Undefined	Undefined	Undefined	Undefined	Li et al., (2013)	https://doi.org/10.1186/1471-2156-14-84; Undefined
Hong Yue	-	Bai Tao	Hakuho	-	H	Li et al., (2013)	Japan	Undefined	Peach	White	Undefined	Undefined	Undefined	Undefined	Undefined	Undefined	Undefined	Round	Undefined	Undefined	Undefined	Undefined	Undefined	Li et al., (2013)	https://doi.org/10.1186/1471-2156-14-84; Undefined
Hu You 002	FB4_ZJU_086	Rui Guang 3	Mayfire	-	H	Li et al., (2013); Micheletti et al., (2015)	China	Undefined	Nectarine	White	Undefined	Undefined	Undefined	Undefined	Undefined	Undefined	Undefined	Non-flat	Freestone	Melting	Subacid	Reniform	Showy	Li et al., (2013); Micheletti et al., (2015)	https://doi.org/10.1186/1471-2156-14-84; https://doi.org/10.1371/journal.pone.0136803
Hu You 004	FB4_ZJU_087	25 17	Mayfire	-	H	Li et al., (2013); Micheletti et al., (2015)	China	Undefined	Nectarine	Yellow	Undefined	Undefined	Undefined	Undefined	Undefined	Undefined	Undefined	Non-flat	Clingstone	Melting	Subacid	Reniform	Showy	Li et al., (2013); Micheletti et al., (2015)	https://doi.org/10.1186/1471-2156-14-84; https://doi.org/10.1371/journal.pone.0136803
Hua Wang2	-	-	-	-	H	Li et al., (2013)	China	Undefined	Nectarine	White	Undefined	Undefined	Undefined	Undefined	Undefined	Undefined	Undefined	Round	Undefined	Undefined	Undefined	Undefined	Undefined	Li et al., (2013)	https://doi.org/10.1186/1471-2156-14-84; Undefined
Hua Yu	FB4_ZJU_089	Jiang Yu	Rui Guang 7	-	H	Li et al., (2013); Micheletti et al., (2015)	China	Undefined	Peach	White	Undefined	Undefined	Undefined	Undefined	Undefined	Undefined	Undefined	Non-flat	Freestone	Melting	Subacid	Reniform	Showy	Li et al., (2013); Micheletti et al., (2015)	https://doi.org/10.1186/1471-2156-14-84; https://doi.org/10.1371/journal.pone.0136803
Hua Yu Lu	-	-	-	-	H	Li et al., (2013)	China	Undefined	Peach	White	Undefined	Undefined	Undefined	Undefined	Undefined	Undefined	Undefined	Round	Undefined	Undefined	Undefined	Undefined	Undefined	Li et al., (2013)	https://doi.org/10.1186/1471-2156-14-84; Undefined
Huang Jin Mi	FB4_ZJU_091	-	-	-	H	Li et al., (2013); Micheletti et al., (2015)	China	Undefined	Peach	Yellow	Undefined	Undefined	Undefined	Undefined	Undefined	Undefined	Undefined	Non-flat	Freestone	Melting	Subacid	Reniform	Showy	Li et al., (2013); Micheletti et al., (2015)	https://doi.org/10.1186/1471-2156-14-84; https://doi.org/10.1371/journal.pone.0136803
Huang Lu Pan Tao	-	-	-	-	H	Li et al., (2013)	China	Undefined	Peach	Yellow	Undefined	Undefined	Undefined	Undefined	Undefined	Undefined	Undefined	Round	Undefined	Undefined	Undefined	Undefined	Undefined	Li et al., (2013)	https://doi.org/10.1186/1471-2156-14-84; Undefined
Huangshanearlydew	FB4_CRA-FRU_075, FB4_ZJU_235	Gang Shan Bai	Chinese Cling	Yu Hua Lu	H	Micheletti et al., (2015)	Undefined	Undefined	Peach	White	Undefined	Undefined	Undefined	Undefined	Undefined	Undefined	Undefined	Non-flat	Freestone	Melting	Subacid	Reniform	Showy	Micheletti et al., (2015)	https://doi.org/10.1371/journal.pone.0136803; Undefined
Hui Yu Lu	FB4_ZJU_094	Zhaohui	Yuhualu	-	H	Li et al., (2013); Micheletti et al., (2015)	China	Undefined	Peach	White	Undefined	Undefined	Undefined	Undefined	Undefined	Undefined	Undefined	Non-flat	Freestone	Melting	Subacid	Reniform	Showy	Li et al., (2013); Micheletti et al., (2015)	https://doi.org/10.1186/1471-2156-14-84; https://doi.org/10.1371/journal.pone.0136803
Hujing Mi Lu	FB4_ZJU_095, FB4_ZJU_139	-	-	New Kawanakajima Hakuto	H	Xie et al., (2010); Micheletti et al., (2015)	China	Undefined	Peach	White	Undefined	Undefined	Undefined	Undefined	Undefined	Undefined	Undefined	Non-flat	Freestone	Melting	Subacid	Reniform	Showy	Micheletti et al., (2015)	https://doi.org/10.1371/journal.pone.0136803; Undefined
Hwando 1	FB4_CRA-FRU_076	-	-	-	H	Micheletti et al., (2015)	Undefined	Undefined	Peach	Yellow	Undefined	Undefined	Undefined	Undefined	Undefined	Undefined	Undefined	Non-flat	Freestone	Undefined	Subacid	Globose	Non-showy	Micheletti et al., (2015)	https://doi.org/10.1371/journal.pone.0136803; Undefined
If 7131649	-	-	-	-	H	Okie (1998)	Undefined	Undefined	Undefined	Undefined	Undefined	Undefined	Undefined	Undefined	Undefined	Undefined	Undefined	Undefined	Undefined	Undefined	Undefined	Undefined	Undefined	Undefined	Undefined; Undefined
II016	-	-	-	-	H	Okie (1998)	Undefined	Undefined	Undefined	Undefined	Undefined	Undefined	Undefined	Undefined	Undefined	Undefined	Undefined	Undefined	Undefined	Undefined	Undefined	Undefined	Undefined	Undefined	Undefined; Undefined
Imera	DRU4_CRA-FRU_077, DRU4_CRA-FRU_150	-	-	Tardiva Di Ficarazzi	H	Micheletti et al., (2015)	Undefined	Undefined	Undefined	Undefined	Undefined	Undefined	Undefined	Undefined	Undefined	Undefined	Undefined	Undefined	Undefined	Undefined	Undefined	Undefined	Undefined	Undefined	Undefined; Undefined
Impero	-	-	-	Albenga	H	Okie (1998)	Italy	1937	Peach	White	Undefined	Undefined	Undefined	Undefined	Undefined	Midseason	Midseason	Undefined	Clingstone	Undefined	Undefined	Reniform	Non-showy	Okie (1998)	Undefined; Undefined
Incomparable Guilloux	FB4_INRABx_112	Bonouvrier	Amsden	-	H	Micheletti et al., (2015)	Undefined	Undefined	Peach	White	Undefined	Undefined	Undefined	Undefined	Undefined	Undefined	Undefined	Non-flat	Freestone	Melting	Acid	Globose	Non-showy	Micheletti et al., (2015)	https://doi.org/10.1371/journal.pone.0136803; Undefined
Independence	FB4_IRTA_110	Red King	Op 12	-	H	Okie (1998); Aranzana et al., (2003); Micheletti et al., (2015)	USA	1965	Nectarine	Yellow	Medium	Red	Undefined	Undefined	Undefined	Late June-Early July	Early	Ovate	Freestone	Undefined	Acid	Reniform	Showy	Micheletti et al., (2015); FNCD (2023)	https://doi.org/10.1371/journal.pone.0136803; https://www.fruitandnutlist.org/node/18770
Ingo Peach	DRU4_CRA-FRU_078	-	-	-	H	Micheletti et al., (2015)	Undefined	Undefined	Undefined	Undefined	Undefined	Undefined	Undefined	Undefined	Undefined	Undefined	Undefined	Undefined	Undefined	Undefined	Undefined	Undefined	Undefined	Undefined	Undefined; Undefined
Interludio	-	-	-	-	H	Okie (1998)	Brazil	1992	Peach	Yellow	Undefined	Undefined	Undefined	Undefined	Undefined	Midseason	Midseason	Undefined	Semi-clingstone	Undefined	Undefined	Undefined	Undefined	Okie (1998)	Undefined; Undefined
Intermediaire	-	-	-	-	H	Okie (1998)	Brazil	1992	Peach	Yellow	Undefined	Undefined	Undefined	Undefined	Undefined	Midseason	Midseason	Undefined	Semi-clingstone	Undefined	Undefined	Undefined	Undefined	Okie (1998)	Undefined; Undefined
Intrepid	-	Redhaven	RelxBis	-	A	Vanderzande et al., (2019)	USA	2002	Peach	Yellow	Undefined	Undefined	Undefined	Undefined	Undefined	Early July	Early	Undefined	Freestone	Undefined	Undefined	Reniform	Non-showy	FNCD (2023)	https://www.fruitandnutlist.org/node/19793; Undefined
Ionia	FB4_UMIL_057	-	-	-	H	Micheletti et al., (2015)	Undefined	Undefined	Peach	Yellow	Undefined	Undefined	Undefined	Undefined	Undefined	Undefined	Undefined	Non-flat	Clingstone	Non-melting	Acid	Undefined	Non-showy	Micheletti et al., (2015)	https://doi.org/10.1371/journal.pone.0136803; Undefined
Irena	FB4_IRTA_111	-	-	-	H	Micheletti et al., (2015)	Undefined	Undefined	Peach	White	Undefined	Undefined	Undefined	Undefined	Undefined	Undefined	Undefined	Non-flat	Freestone	Melting	Subacid	Reniform	Showy	Micheletti et al., (2015)	https://doi.org/10.1371/journal.pone.0136803; Undefined
Iris Rosso	FB4_CRA-FRU_077	Porpurea	125	-	H	Micheletti et al., (2015)	Undefined	Undefined	Peach	White	Undefined	Undefined	Undefined	Undefined	Undefined	Undefined	Undefined	Non-flat	Freestone	Melting	Acid	Reniform	Showy	Micheletti et al., (2015)	https://doi.org/10.1371/journal.pone.0136803; Undefined
Isabella DEste	FB4_IRTA_112	-	-	-	H	Micheletti et al., (2015)	Undefined	Undefined	Peach	White	Undefined	Undefined	Undefined	Undefined	Undefined	Undefined	Undefined	Non-flat	Freestone	Melting	Acid	Undefined	Undefined	Micheletti et al., (2015)	https://doi.org/10.1371/journal.pone.0136803; Undefined
Iskra	FB4_UMIL_059	-	-	-	H	Micheletti et al., (2015)	Undefined	Undefined	Peach	Yellow	Undefined	Undefined	Undefined	Undefined	Undefined	Undefined	Undefined	Non-flat	Freestone	Melting	Acid	Reniform	Showy	Micheletti et al., (2015)	https://doi.org/10.1371/journal.pone.0136803; Undefined
Italia 1	-	-	-	-	H	Li et al., (2013)	Italy	Undefined	Nectarine	Yellow	Undefined	Undefined	Undefined	Undefined	Undefined	Undefined	Undefined	Round	Undefined	Undefined	Undefined	Undefined	Undefined	Li et al., (2013)	https://doi.org/10.1186/1471-2156-14-84; Undefined
Ivory Queen	-	-	-	-	H	Undefined	USA	2003	Peach	White	Undefined	Red	Dark red	Undefined	Undefined	Undefined	Undefined	Globose	Clingstone	Undefined	Subacid	Globose	Showy	FNCD (2023)	https://www.fruitandnutlist.org/node/19799; Undefined
J.H.Hale	FB4_UMIL_060, FB4_IRTA_137	Elberta	Elberta	-	A	Micheletti et al., (2015); Vanderzande et al., (2019)	Undefined	Undefined	Peach	Yellow	Undefined	Undefined	Undefined	Undefined	Undefined	Undefined	Undefined	Non-flat	Freestone	Melting	Undefined	Reniform	Showy	Micheletti et al., (2015)	https://doi.org/10.1371/journal.pone.0136803; Undefined
J.H.Hale self	-	-	-	-	H	Okie (1998)	Undefined	Undefined	Undefined	Undefined	Undefined	Undefined	Undefined	Undefined	Undefined	Undefined	Undefined	Undefined	Undefined	Undefined	Undefined	Undefined	Undefined	Undefined	Undefined; Undefined
Jacquotte	DRU4_CRA-FRU_079	-	-	-	H	Micheletti et al., (2015)	Undefined	Undefined	Undefined	Undefined	Undefined	Undefined	Undefined	Undefined	Undefined	Undefined	Undefined	Undefined	Undefined	Undefined	Undefined	Undefined	Undefined	Undefined	Undefined; Undefined
Jade	FB4_INRABx_008	-	-	-	H	Micheletti et al., (2015)	Undefined	Undefined	Nectarine	White	Undefined	Undefined	Undefined	Undefined	Undefined	Undefined	Undefined	Non-flat	Freestone	Melting	Subacid	Reniform	Showy	Micheletti et al., (2015)	https://doi.org/10.1371/journal.pone.0136803; Undefined
Jade Mexique	FB4_INRA_Av_064, FB4_INRA_Av_045	-	-	Diamante 6	H	Micheletti et al., (2015)	Undefined	Undefined	Undefined	Undefined	Undefined	Undefined	Undefined	Undefined	Undefined	Undefined	Undefined	Undefined	Undefined	Undefined	Undefined	Undefined	Undefined	Undefined	Undefined; Undefined
Jalousia	-	67	67	-	H	Okie (1998)	France	1990	Peach	Yellow	Undefined	Undefined	Undefined	Undefined	Undefined	Midseason	Midseason	Undefined	Undefined	Undefined	Undefined	Undefined	Showy	Okie (1998)	Undefined; Undefined
Jefferson	-	Elberta	F_Jefferson	-	A	Vanderzande et al., (2019)	USA	1960	Peach	Yellow	Undefined	Red	Red	Undefined	Undefined	Undefined	Undefined	Undefined	Freestone	Undefined	Undefined	Undefined	Undefined	FNCD (2023)	https://www.fruitandnutlist.org/node/19805; Undefined
Jeronimo	-	-	-	-	-	Aranzana et al., (2003)	Spain	Undefined	Peach	Yellow	Undefined	Undefined	Undefined	Undefined	Undefined	Undefined	Undefined	Undefined	Undefined	Non-melting	Undefined	Undefined	Undefined	Aranzana et al., (2003)	https://doi.org/10.1007/s00122-002-1128-5; Undefined
Jesca	FB4_IRTA_114	Amarillos tardios de Calanda	Amarillos tardios de Calanda	-	H	Okie (1998); Aranzana et al., (2003); Micheletti et al., (2015)	Undefined	Undefined	Peach	Yellow	Undefined	Undefined	Undefined	Undefined	Undefined	Undefined	Undefined	Non-flat	Freestone	Non-melting	Subacid	Undefined	Undefined	Micheletti et al., (2015)	https://doi.org/10.1371/journal.pone.0136803; Undefined
Jewel	-	Waldo	Op 35	Waldo op	H	Okie (1998)	USA	1930	Peach	Yellow	Medium	Green	Red	Undefined	Undefined	Early	Early	Round	Freestone	Melting	Undefined	Reniform	Non-showy	FNCD (2023)	https://www.fruitandnutlist.org/node/19825; Undefined
Ji Zao Hong	-	-	-	-	H	Li et al., (2013)	China	Undefined	Peach	White	Undefined	Undefined	Undefined	Undefined	Undefined	Undefined	Undefined	Round	Undefined	Undefined	Undefined	Undefined	Undefined	Li et al., (2013)	https://doi.org/10.1186/1471-2156-14-84; Undefined
Jia Na Yan	-	Okubo	Okitsu	-	H	Li et al., (2013)	Japan	Undefined	Peach	White	Undefined	Undefined	Undefined	Undefined	Undefined	Undefined	Undefined	Round	Undefined	Undefined	Undefined	Undefined	Undefined	Li et al., (2013)	https://doi.org/10.1186/1471-2156-14-84; Undefined
Jian Ding	FB4_ZJU_096	Yu Lu	-	-	H	Xie et al., (2010); Li et al., (2013); Micheletti et al., (2015)	China	Undefined	Peach	White	Undefined	Undefined	Undefined	Undefined	Undefined	Undefined	Undefined	Round	Undefined	Undefined	Undefined	Undefined	Undefined	Li et al., (2013)	https://doi.org/10.1186/1471-2156-14-84; Undefined
Jian Yang Wan Bai Tao	-	Shang Hai Shui Mi	-	-	H	Li et al., (2013)	China	Undefined	Peach	White	Undefined	Undefined	Undefined	Undefined	Undefined	Undefined	Undefined	Round	Undefined	Undefined	Undefined	Undefined	Undefined	Li et al., (2013)	https://doi.org/10.1186/1471-2156-14-84; Undefined
Jianfang	-	Yu Lu	-	-	H	Xie et al., (2010)	Undefined	Undefined	Undefined	Undefined	Undefined	Undefined	Undefined	Undefined	Undefined	Undefined	Undefined	Undefined	Undefined	Undefined	Undefined	Undefined	Undefined	Undefined	Undefined; Undefined
Jiang Yu	-	-	-	-	H	Micheletti et al., (2015)	Undefined	Undefined	Undefined	Undefined	Undefined	Undefined	Undefined	Undefined	Undefined	Undefined	Undefined	Undefined	Undefined	Undefined	Undefined	Undefined	Undefined	Undefined	Undefined; Undefined
Jiazhou Zao Tian	FB4_ZJU_097	-	-	-	H	Micheletti et al., (2015)	USA	Undefined	Peach	White	Undefined	Undefined	Undefined	Undefined	Undefined	Undefined	Undefined	Non-flat	Freestone	Melting	Subacid	Reniform	Showy	Micheletti et al., (2015)	https://doi.org/10.1371/journal.pone.0136803; Undefined
Jim Dandee	-	-	-	Friday, JF 232	H	Okie (1998)	USA	1980	Peach	Yellow	Undefined	Undefined	Undefined	Undefined	Undefined	Midseason	Midseason	Undefined	Freestone	Undefined	Undefined	Reniform	Non-showy	Okie (1998)	Undefined; Undefined
Jin Chung	FB4_UMIL_061	Zao Huang Jin	Op 126	-	H	Micheletti et al., (2015)	Undefined	Undefined	Peach	White	Undefined	Undefined	Undefined	Undefined	Undefined	Undefined	Undefined	Non-flat	Freestone	Melting	Undefined	Reniform	Undefined	Micheletti et al., (2015)	https://doi.org/10.1371/journal.pone.0136803; Undefined
Jin Feng	FB4_ZJU_098	Early Crawford	Phillips	-	H	Li et al., (2013); Micheletti et al., (2015)	China	Undefined	Peach	Yellow	Undefined	Undefined	Undefined	Undefined	Undefined	Undefined	Undefined	Non-flat	Clingstone	Melting	Subacid	Reniform	Showy	Li et al., (2013); Micheletti et al., (2015)	https://doi.org/10.1186/1471-2156-14-84; https://doi.org/10.1371/journal.pone.0136803
Jin Feng (Un 27)	DRU4_CRA-FRU_238	Early Crawford	Phillips	-	H	Micheletti et al., (2015)	Undefined	Undefined	Undefined	Undefined	Undefined	Undefined	Undefined	Undefined	Undefined	Undefined	Undefined	Undefined	Undefined	Undefined	Undefined	Undefined	Undefined	Undefined	Undefined; Undefined
Jin Hui	FB4_ZJU_099	Kanto 5	Feng Huang	-	H	Li et al., (2013); Micheletti et al., (2015)	China	Undefined	Nectarine	Yellow	Undefined	Undefined	Undefined	Undefined	Undefined	Undefined	Undefined	Round	Undefined	Undefined	Undefined	Undefined	Undefined	Li et al., (2013)	https://doi.org/10.1186/1471-2156-14-84; Undefined
Jin Qiu	FB4_ZJU_100	Yang Quan Rou Tao	Star	-	H	Li et al., (2013); Micheletti et al., (2015)	China	Undefined	Peach	Yellow	Undefined	Undefined	Undefined	Undefined	Undefined	Undefined	Undefined	Non-flat	Clingstone	Non-melting	Subacid	Reniform	Showy	Li et al., (2013); Micheletti et al., (2015)	https://doi.org/10.1186/1471-2156-14-84; https://doi.org/10.1371/journal.pone.0136803
Jin Shan Zao Lu	-	Hakuho	-	-	H	Li et al., (2013)	China	Undefined	Peach	White	Undefined	Undefined	Undefined	Undefined	Undefined	Undefined	Undefined	Round	Undefined	Undefined	Undefined	Undefined	Undefined	Li et al., (2013)	https://doi.org/10.1186/1471-2156-14-84; Undefined
Jin Shi Ji	-	Dan Gui	Xue Tao	-	H	Li et al., (2013)	China	Undefined	Peach	White	Undefined	Undefined	Undefined	Undefined	Undefined	Undefined	Undefined	Round	Undefined	Undefined	Undefined	Undefined	Undefined	Li et al., (2013)	https://doi.org/10.1186/1471-2156-14-84; Undefined
Jin Shuo	FB4_ZJU_101	-	-	-	H	Li et al., (2013); Micheletti et al., (2015)	Undefined	Undefined	Nectarine	Yellow	Undefined	Undefined	Undefined	Undefined	Undefined	Undefined	Undefined	Non-flat	Clingstone	Melting	Subacid	Reniform	Showy	Li et al., (2013); Micheletti et al., (2015)	https://doi.org/10.1186/1471-2156-14-84; https://doi.org/10.1371/journal.pone.0136803
Jin Xia	FB4_ZJU_102	Okubo	Okitsu	-	H	Li et al., (2013); Micheletti et al., (2015)	China	Undefined	Nectarine	White	Undefined	Undefined	Undefined	Undefined	Undefined	Undefined	Undefined	Non-flat	Clingstone	Melting	Subacid	Reniform	Showy	Li et al., (2013); Micheletti et al., (2015)	https://doi.org/10.1186/1471-2156-14-84; https://doi.org/10.1371/journal.pone.0136803
Jin Xia You Pan	FB4_ZJU_103	Xia Guang	NF	-	H	Li et al., (2013); Micheletti et al., (2015)	China	Undefined	Nectarine	Yellow	Undefined	Undefined	Undefined	Undefined	Undefined	Undefined	Undefined	Flat	Clingstone	Melting	Subacid	Reniform	Showy	Li et al., (2013); Micheletti et al., (2015)	https://doi.org/10.1186/1471-2156-14-84; https://doi.org/10.1371/journal.pone.0136803
Jin Xiang	FB4_ZJU_104	Bei Nong 2	60 24 7	-	H	Li et al., (2013)	China	Undefined	Peach	Yellow	Undefined	Undefined	Undefined	Undefined	Undefined	Undefined	Undefined	Round	Undefined	Undefined	Undefined	Undefined	Undefined	Li et al., (2013)	https://doi.org/10.1186/1471-2156-14-84; Undefined
Jin Xiu Huang Tao	FB4_ZJU_105	-	-	-	H	Li et al., (2013); Micheletti et al., (2015)	China	Undefined	Peach	Yellow	Undefined	Undefined	Undefined	Undefined	Undefined	Undefined	Undefined	Round	Undefined	Undefined	Undefined	Undefined	Undefined	Li et al., (2013)	https://doi.org/10.1186/1471-2156-14-84; Undefined
Jin Yan	FB4_ZJU_106	Okubo	Zao Xiang Yu	-	H	Micheletti et al., (2015)	Undefined	Undefined	Peach	White	Undefined	Undefined	Undefined	Undefined	Undefined	Undefined	Undefined	Non-flat	Freestone	Melting	Subacid	Reniform	Showy	Micheletti et al., (2015)	https://doi.org/10.1371/journal.pone.0136803; Undefined
Jin You	-	Jing Yan	Xia Zhi Tao	-	H	Li et al., (2013)	China	Undefined	Peach	White	Undefined	Undefined	Undefined	Undefined	Undefined	Undefined	Undefined	Round	Undefined	Undefined	Undefined	Undefined	Undefined	Li et al., (2013)	https://doi.org/10.1186/1471-2156-14-84; Undefined
Jing Chun	FB4_ZJU_107	Zao Sheng Huang Jin	-	-	H	Li et al., (2013); Micheletti et al., (2015)	China	Undefined	Peach	White	Undefined	Undefined	Undefined	Undefined	Undefined	Undefined	Undefined	Non-flat	Clingstone	Melting	Subacid	Reniform	Showy	Li et al., (2013); Micheletti et al., (2015)	https://doi.org/10.1186/1471-2156-14-84; https://doi.org/10.1371/journal.pone.0136803
Jing Mi	-	Lv Hua 1	Okitsu	-	H	Li et al., (2013)	China	Undefined	Peach	White	Undefined	Undefined	Undefined	Undefined	Undefined	Undefined	Undefined	Round	Undefined	Undefined	Undefined	Undefined	Undefined	Li et al., (2013)	https://doi.org/10.1186/1471-2156-14-84; Undefined
Jing Yan	FB4_INRABx_139	Okubo	Lv Hua 5	-	H	Li et al., (2013); Micheletti et al., (2015)	China	Undefined	Peach	White	Undefined	Undefined	Undefined	Undefined	Undefined	Undefined	Undefined	Round	Freestone	Melting	Acid	Reniform	Showy	Li et al., (2013); Micheletti et al., (2015)	https://doi.org/10.1186/1471-2156-14-84; https://doi.org/10.1371/journal.pone.0136803
Jing Yu	FB4_CRA-FRU_078, FB4_ZJU_109, FB4_INRABx_126, FB4_UMIL_062	Okubo	Okitsu	-	H	Li et al., (2013); Micheletti et al., (2015)	China	Undefined	Peach	White	Undefined	Undefined	Undefined	Undefined	Undefined	Undefined	Undefined	Non-flat	Freestone	Melting	Subacid	Reniform	Showy	Li et al., (2013); Micheletti et al., (2015)	https://doi.org/10.1186/1471-2156-14-84; https://doi.org/10.1371/journal.pone.0136803
Jing Yu 14	-	Okubo	Okitsu	-	H	Li et al., (2013)	China	Undefined	Peach	White	Undefined	Undefined	Undefined	Undefined	Undefined	Undefined	Undefined	Round	Undefined	Undefined	Undefined	Undefined	Undefined	Li et al., (2013)	https://doi.org/10.1186/1471-2156-14-84; Undefined
Jingshanearlydew	FB4_CRA-FRU_079, FB4_ZJU_044, FB4_ZJU_113	-	-	Daguan 1, Jinshan Zao Lu	H	Micheletti et al., (2015)	China	Undefined	Peach	White	Undefined	Undefined	Undefined	Undefined	Undefined	Undefined	Undefined	Non-flat	Clingstone-Freestone	Melting	Subacid	Reniform	Showy	Micheletti et al., (2015)	https://doi.org/10.1371/journal.pone.0136803; Undefined
Jingtang Wan Mi	FB4_ZJU_110	Denjuro	-	-	H	Li et al., (2013); Micheletti et al., (2015)	China	Undefined	Peach	White	Undefined	Undefined	Undefined	Undefined	Undefined	Undefined	Undefined	Non-flat	Freestone	Melting	Subacid	Reniform	Showy	Li et al., (2013); Micheletti et al., (2015)	https://doi.org/10.1186/1471-2156-14-84; https://doi.org/10.1371/journal.pone.0136803
Jinjun	-	Yu Lu	-	-	H	Xie et al., (2010); Li et al., (2013)	China	Undefined	Peach	White	Undefined	Undefined	Undefined	Undefined	Undefined	Undefined	Undefined	Round	Undefined	Undefined	Undefined	Undefined	Undefined	Li et al., (2013)	https://doi.org/10.1186/1471-2156-14-84; Undefined
Jinshan Pan Tao	FB4_ZJU_111	-	-	-	H	Li et al., (2013); Micheletti et al., (2015)	China	Undefined	Peach	White	Undefined	Undefined	Undefined	Undefined	Undefined	Undefined	Undefined	Flat	Undefined	Undefined	Subacid	Reniform	Showy	Li et al., (2013); Micheletti et al., (2015)	https://doi.org/10.1186/1471-2156-14-84; https://doi.org/10.1371/journal.pone.0136803
Jinshan Zao Hong	FB4_ZJU_112	Zaohongbaoshi	Rui Guang 2	-	A	Cheng et al., (2009); Micheletti et al., (2015)	China	Undefined	Nectarine	White	Undefined	Undefined	Undefined	Undefined	Undefined	Undefined	Undefined	Non-flat	Freestone	Undefined	Undefined	Undefined	Undefined	Micheletti et al., (2015)	https://doi.org/10.1371/journal.pone.0136803; Undefined
John Henry	FB4_IRTA_115	OHenry	OHenry	-	H	Okie (1998); Aranzana et al., (2003); Micheletti et al., (2015)	Undefined	Undefined	Peach	Yellow	Undefined	Undefined	Undefined	Undefined	Undefined	Undefined	Undefined	Non-flat	Freestone	Melting	Acid	Reniform	Showy	Micheletti et al., (2015)	https://doi.org/10.1371/journal.pone.0136803; Undefined
Josepet	FB4_IRTA_116, FB4_IRTA_355, FB4_IRTA_357	-	-	Placido, Riusol	H	Micheletti et al., (2015)	Undefined	Undefined	Peach	Yellow	Undefined	Undefined	Undefined	Undefined	Undefined	Undefined	Undefined	Non-flat	Freestone	Non-melting	Undefined	Undefined	Undefined	Micheletti et al., (2015)	https://doi.org/10.1371/journal.pone.0136803; Undefined
Ju Wang Tao	-	-	-	-	H	Li et al., (2013)	China	Undefined	Peach	White	Undefined	Undefined	Undefined	Undefined	Undefined	Undefined	Undefined	Round	Undefined	Undefined	Undefined	Undefined	Undefined	Li et al., (2013)	https://doi.org/10.1186/1471-2156-14-84; Undefined
Juanito De Noche	FB4_IRTA_356	-	-	-	H	Micheletti et al., (2015)	Undefined	Undefined	Undefined	Undefined	Undefined	Undefined	Undefined	Undefined	Undefined	Undefined	Undefined	Undefined	Undefined	Undefined	Undefined	Undefined	Undefined	Undefined	Undefined; Undefined
Jubilee	-	-	-	-	H	Okie (1998)	USA	1948	Peach	Yellow	Undefined	Undefined	Undefined	Undefined	Undefined	Early	Early	Undefined	Freestone	Undefined	Undefined	Reniform	Non-showy	Okie (1998)	Undefined; Undefined
Juliana	FB4_CRA-FRU_080	-	-	-	H	Micheletti et al., (2015)	Undefined	Undefined	Undefined	Undefined	Undefined	Undefined	Undefined	Undefined	Undefined	Undefined	Undefined	Undefined	Undefined	Undefined	Undefined	Undefined	Undefined	Undefined	Undefined; Undefined
July Elberta	-	-	-	Bodine Elberta, Brentwood Beauty, Burbank Elberta, Burbanks July Elberta, Burnett Elberta, Early Elberta, Jewell, Kin Early Elberta, Kim Elberta, Mulberry, Smith Beauty, Smith Mountain	H	Okie (1998)	USA	1930	Peach	Yellow	Undefined	Undefined	Undefined	Undefined	Undefined	Midseason	Midseason	Undefined	Freestone	Undefined	Undefined	Reniform	Non-showy	Okie (1998)	Undefined; Undefined
July Lady	FB4_CRA-FRU_081, FB4_INRABx_088	J.H.Hale	Merrill Gem	-	H	Okie (1998); Aranzana et al., (2003); Micheletti et al., (2015)	USA	1971	Peach	Yellow	Large	Yellow	Red	50-60	50-75	Undefined	Undefined	Globose	Freestone	Melting	Subacid	Reniform	Non-showy	Micheletti et al., (2015); FNCD (2023)	https://doi.org/10.1371/journal.pone.0136803; https://www.fruitandnutlist.org/node/19830
July Red	FB4_INRABx_021	77	Red Diamond	-	H	Micheletti et al., (2015)	USA	1986	Nectarine	Yellow	Large	Red	Red	Undefined	Undefined	Undefined	Undefined	Globose	Clingstone	Non-melting	Acid	Reniform	Non-showy	Micheletti et al., (2015); FNCD (2023)	https://doi.org/10.1371/journal.pone.0136803; https://www.fruitandnutlist.org/node/18775
July Star	FB4_INRABx_030	-	-	-	H	Micheletti et al., (2015)	Undefined	Undefined	Nectarine	White	Undefined	Undefined	Undefined	Undefined	Undefined	Undefined	Undefined	Non-flat	Freestone	Melting	Acid	Reniform	Non-showy	Micheletti et al., (2015)	https://doi.org/10.1371/journal.pone.0136803; Undefined
Julyprince	-	L75_A50_20	BY89P2787	-	H	Sitther et al., (2012)	USA	Undefined	Peach	Yellow	Undefined	Undefined	Undefined	Undefined	Undefined	Undefined	Undefined	Undefined	Undefined	Undefined	Undefined	Undefined	Undefined	Undefined	Undefined; Undefined
June Crest	FB4_IRTA_117	Fayette	Mexican Cling peach	-	H	Okie (1998); Aranzana et al., (2003)	USA	1986	Peach	Yellow	Medium-Large	Undefined	Undefined	Undefined	Undefined	Undefined	Undefined	Non-flat	Clingstone	Non-melting	Acid	Globose	Showy	Micheletti et al., (2015); FNCD (2023)	https://doi.org/10.1371/journal.pone.0136803; https://www.fruitandnutlist.org/node/19843
June Gold	-	Flamingo	Springtime	-	H	Okie (1998)	USA	1958	Peach	Yellow	Very large	Red	Red	Undefined	Undefined	Very early	Very early	Undefined	Freestone	Undefined	Undefined	Globose	Showy	FNCD (2023)	https://www.fruitandnutlist.org/node/19836; Undefined
June Kady	-	-	-	-	H	Micheletti et al., (2015)	Undefined	Undefined	Undefined	Undefined	Undefined	Undefined	Undefined	Undefined	Undefined	Undefined	Undefined	Undefined	Undefined	Undefined	Undefined	Undefined	Undefined	Undefined	Undefined; Undefined
June Lady	-	Fortyniner	Gemfree	-	H	Okie (1998); Aranzana et al., (2003); Micheletti et al., (2015)	USA	1968	Peach	Undefined	Large	Undefined	Red	25-75	25-75	Mid June	Very early	Globose	Clingstone	Undefined	Undefined	Reniform	Showy	FNCD (2023)	https://www.fruitandnutlist.org/node/19838; Undefined
June Pearl	FB4_INRABx_025	504	-	-	H	Micheletti et al., (2015)	Undefined	Undefined	Nectarine	White	Undefined	Undefined	Undefined	Undefined	Undefined	Undefined	Undefined	Non-flat	Freestone	Melting	Subacid	Reniform	Showy	Micheletti et al., (2015)	https://doi.org/10.1371/journal.pone.0136803; Undefined
June Princess	FB4_UMIL_063	507	-	-	H	Micheletti et al., (2015)	Undefined	Undefined	Nectarine	Yellow	Undefined	Undefined	Undefined	Undefined	Undefined	Undefined	Undefined	Undefined	Undefined	Undefined	Undefined	Reniform	Showy	Micheletti et al., (2015)	https://doi.org/10.1371/journal.pone.0136803; Undefined
June Star	FB4_INRABx_098	Red Diamond	-	-	H	Micheletti et al., (2015)	Undefined	Undefined	Nectarine	Yellow	Undefined	Undefined	Undefined	Undefined	Undefined	Undefined	Undefined	Non-flat	Clingstone	Melting	Acid	Undefined	Non-showy	Micheletti et al., (2015)	https://doi.org/10.1371/journal.pone.0136803; Undefined
Jungerman	-	Dix22 A 5	Dixon 1	-	H	Okie (1998)	USA	1964	Peach	Yellow	Medium-Large	Undefined	Undefined	Undefined	Undefined	Undefined	Undefined	Elongated	Clingstone	Non-melting	Undefined	Globose	Showy	FNCD (2023)	https://www.fruitandnutlist.org/node/19845; Undefined
Juzaosheng	-	-	-	-	-	Cheng et al., (2009)	Undefined	Undefined	Undefined	Undefined	Undefined	Undefined	Undefined	Undefined	Undefined	Undefined	Undefined	Undefined	Undefined	Undefined	Undefined	Undefined	Undefined	Undefined	Undefined; Undefined
K2	-	-	-	Kappa 2	H	Okie (1998)	Italy	1950	Peach	White	Undefined	Undefined	Undefined	Undefined	Undefined	Late	Late	Undefined	Freestone	Undefined	Undefined	Reniform	Showy	Okie (1998)	Undefined; Undefined
Kakamas	FB4_INRABx_169	St. Helena	Op 127	-	A	Micheletti et al., (2015); Fresnedo-Ramírez et al., (2015)	South Africa	1935	Peach	Orange-Yellow	Medium	Yellow	Undefined	Undefined	Undefined	Undefined	Undefined	Round	Clingstone	Non-melting	Acid	Reniform	Showy	Micheletti et al., (2015); FNCD (2023)	https://doi.org/10.1371/journal.pone.0136803; https://www.fruitandnutlist.org/node/19847
Kakamas self	-	-	-	-	H	Micheletti et al., (2015)	Undefined	Undefined	Undefined	Undefined	Undefined	Undefined	Undefined	Undefined	Undefined	Undefined	Undefined	Undefined	Undefined	Undefined	Undefined	Undefined	Undefined	Undefined	Undefined; Undefined
Kalamazoo	FB4_IRTA_118	-	-	-	H	Micheletti et al., (2015)	Undefined	Undefined	Peach	Yellow	Undefined	Undefined	Undefined	Undefined	Undefined	Undefined	Undefined	Non-flat	Freestone	Melting	Undefined	Reniform	Non-showy	Micheletti et al., (2015)	https://doi.org/10.1371/journal.pone.0136803; Undefined
Kalhaven	-	J.H.Hale	Kalamazoo	-	H	Okie (1998)	USA	1936	Peach	Yellow	Medium	Red	Undefined	Undefined	Undefined	Late	Late	Round	Semi-clingstone	Melting	Acid	Reniform	Non-showy	FNCD (2023)	https://www.fruitandnutlist.org/node/19848; Undefined
Kalos 1	FB4_IRTA_119	-	-	-	H	Micheletti et al., (2015)	Undefined	Undefined	Peach	Yellow	Undefined	Undefined	Undefined	Undefined	Undefined	Undefined	Undefined	Non-flat	Freestone	Non-melting	Subacid	Reniform	Showy	Micheletti et al., (2015)	https://doi.org/10.1371/journal.pone.0136803; Undefined
Kalos 2	FB4_IRTA_120	-	-	-	H	Micheletti et al., (2015)	Undefined	Undefined	Peach	Yellow	Undefined	Undefined	Undefined	Undefined	Undefined	Undefined	Undefined	Non-flat	Freestone	Non-melting	Subacid	Reniform	Showy	Micheletti et al., (2015)	https://doi.org/10.1371/journal.pone.0136803; Undefined
Kamarat	FB4_UMIL_064	-	-	-	H	Micheletti et al., (2015)	Undefined	Undefined	Peach	White	Undefined	Undefined	Undefined	Undefined	Undefined	Undefined	Undefined	Non-flat	Freestone	Melting	Acid	Undefined	Non-showy	Micheletti et al., (2015)	https://doi.org/10.1371/journal.pone.0136803; Undefined
Kansen	-	Hakuto	Tachibana Wase	-	H	Xu et al., (2006)	Undefined	Undefined	Undefined	Undefined	Undefined	Undefined	Undefined	Undefined	Undefined	Undefined	Undefined	Undefined	Undefined	Undefined	Undefined	Undefined	Undefined	Undefined	Undefined; Undefined
Kanto 12	-	61	62	-	H	Okie (1998)	Japan	1956	Peach	Yellow	Undefined	Undefined	Undefined	Undefined	Undefined	Late	Late	Undefined	Clingstone	Non-melting	Undefined	Undefined	Undefined	Okie (1998)	Undefined; Undefined
Kanto 14	DRU4_CRA-FRU_232	Denjuro	Orange Cling	-	H	Micheletti et al., (2015)	Undefined	Undefined	Undefined	Undefined	Undefined	Undefined	Undefined	Undefined	Undefined	Undefined	Undefined	Undefined	Undefined	Undefined	Undefined	Undefined	Undefined	Undefined	Undefined; Undefined
Kanto 2	-	63	64	-	H	Okie (1998)	Japan	1956	Peach	Yellow	Undefined	Undefined	Undefined	Undefined	Undefined	Midseason	Midseason	Undefined	Clingstone	Non-melting	Undefined	Undefined	Undefined	Okie (1998)	Undefined; Undefined
Kanto 5	DRU4_CRA-FRU_219	61.43	63.9	-	H	Micheletti et al., (2015)	Undefined	Undefined	Undefined	Undefined	Undefined	Undefined	Undefined	Undefined	Undefined	Undefined	Undefined	Undefined	Undefined	Undefined	Undefined	Undefined	Undefined	Undefined	Undefined; Undefined
Kappa 2	DRU4_CRA-FRU_080	-	-	-	H	Micheletti et al., (2015)	Undefined	Undefined	Undefined	Undefined	Undefined	Undefined	Undefined	Undefined	Undefined	Undefined	Undefined	Undefined	Undefined	Undefined	Undefined	Undefined	Undefined	Undefined	Undefined; Undefined
Kawanakajima Hakuto	FB4_ZJU_115, FB4_ZJU_124	Shang Hai Shui Mi	Hakuto	Longhua Shui Mi	H	Xie et al., (2010); Li et al., (2013); Micheletti et al., (2015)	Japan	Undefined	Peach	White	Undefined	Undefined	Undefined	Undefined	Undefined	Undefined	Undefined	Non-flat	Freestone	Melting	Subacid	Reniform	Showy	Li et al., (2013); Micheletti et al., (2015)	https://doi.org/10.1186/1471-2156-14-84; https://doi.org/10.1371/journal.pone.0136803
Kaweah	FB4_UMIL_065	-	-	-	H	Micheletti et al., (2015)	Undefined	Undefined	Peach	Yellow	Undefined	Undefined	Undefined	Undefined	Undefined	Undefined	Undefined	Non-flat	Freestone	Melting	Acid	Reniform	Showy	Micheletti et al., (2015)	https://doi.org/10.1371/journal.pone.0136803; Undefined
Kay Grand	-	Red Grand	Stark Sun Glo	-	H	Okie (1998); Aranzana et al., (2003)	USA	1970	Nectarine	Yellow	Large	Yellow	Red	Undefined	Undefined	Undefined	Undefined	Spherical	Freestone	Melting	Undefined	Reniform	Showy	Aranzana et al., (2003); FNCD (2023)	https://doi.org/10.1007/s00122-002-1128-5; https://www.fruitandnutlist.org/node/18788
Kaygold	-	Fla 6850	Fla 465	-	H	Okie (1998)	USA	1971	Nectarine	Yellow	Undefined	Undefined	Undefined	Undefined	Undefined	Very early	Very early	Undefined	Semi-clingstone	Melting	Undefined	Reniform	Showy	Okie (1998)	Undefined; Undefined
Kearney	FB4_CRA-FRU_082	Da40 17	Da40 17	-	H	Micheletti et al., (2015)	Undefined	Undefined	Peach	Yellow	Undefined	Undefined	Undefined	Undefined	Undefined	Undefined	Undefined	Non-flat	Freestone	Melting	Undefined	Undefined	Showy	Micheletti et al., (2015)	https://doi.org/10.1371/journal.pone.0136803; Undefined
Keimoes	-	-	-	-	H	Okie (1998)	South Africa	1933	Peach	Yellow	Undefined	Undefined	Undefined	Undefined	Undefined	Late	Late	Undefined	Clingstone	Non-melting	Undefined	Undefined	Showy	FNCD (2023)	https://www.fruitandnutlist.org/node/19850; Undefined
Kevina	FB4_UMIL_066	-	-	-	H	Micheletti et al., (2015)	Undefined	Undefined	Peach	White	Undefined	Undefined	Undefined	Undefined	Undefined	Undefined	Undefined	Non-flat	Clingstone	Non-melting	Subacid	Reniform	Showy	Micheletti et al., (2015)	https://doi.org/10.1371/journal.pone.0136803; Undefined
Kiang Si	-	-	-	-	H	Undefined	Undefined	Undefined	Undefined	Undefined	Undefined	Undefined	Undefined	Undefined	Undefined	Undefined	Undefined	Undefined	Undefined	Undefined	Undefined	Undefined	Undefined	Undefined	Undefined; Undefined
Kikomo	-	-	-	-	-	Sitther et al., (2012)	Undefined	Undefined	Undefined	Undefined	Undefined	Undefined	Undefined	Undefined	Undefined	Undefined	Undefined	Undefined	Undefined	Undefined	Undefined	Undefined	Undefined	Undefined	Undefined; Undefined
Kim	-	13	13	-	H	Okie (1998)	USA	1936	Nectarine	Yellow	Large	Yellow	Red	Undefined	Undefined	Midseason	Midseason	Undefined	Freestone	Undefined	Undefined	None	Showy	FNCD (2023)	https://www.fruitandnutlist.org/node/18792; Undefined
Kim Star	FB4_INRABx_022	Red Free	Sparkling Red	-	H	Micheletti et al., (2015)	Undefined	Undefined	Nectarine	Yellow	Undefined	Undefined	Undefined	Undefined	Undefined	Undefined	Undefined	Non-flat	Freestone	Melting	Acid	Reniform	Showy	Micheletti et al., (2015)	https://doi.org/10.1371/journal.pone.0136803; Undefined
King	-	-	-	-	H	Micheletti et al., (2015)	Undefined	Undefined	Undefined	Undefined	Undefined	Undefined	Undefined	Undefined	Undefined	Undefined	Undefined	Undefined	Undefined	Undefined	Undefined	Undefined	Undefined	Undefined	Undefined; Undefined
Kinto	-	Early Crawford	Shanhai Suimitsuto	-	H	Xu et al., (2006)	Undefined	Undefined	Undefined	Undefined	Undefined	Undefined	Undefined	Undefined	Undefined	Undefined	Undefined	Undefined	Undefined	Undefined	Undefined	Undefined	Undefined	Undefined	Undefined; Undefined
Kirkman Gem	-	Rio Oso Gem	Rio Oso Gem	-	H	Okie (1998)	USA	1937	Peach	Yellow	Large	Yellow	Red	Undefined	Undefined	Mid September	Late	Round	Freestone	Undefined	Acid	Reniform	Showy	FNCD (2023)	https://www.fruitandnutlist.org/node/19864; Undefined
Kisapáthy1 (Un 22)	DRU4_CRA-FRU_234	-	-	-	H	Micheletti et al., (2015)	Undefined	Undefined	Undefined	Undefined	Undefined	Undefined	Undefined	Undefined	Undefined	Undefined	Undefined	Undefined	Undefined	Undefined	Undefined	Undefined	Undefined	Undefined	Undefined; Undefined
Kisapáthy2 (Un 14)	DRU4_CRA-FRU_226	-	-	-	H	Micheletti et al., (2015)	Undefined	Undefined	Undefined	Undefined	Undefined	Undefined	Undefined	Undefined	Undefined	Undefined	Undefined	Undefined	Undefined	Undefined	Undefined	Undefined	Undefined	Undefined	Undefined; Undefined
Kiyomi	-	Early Crawford	Kinto	-	H	Xu et al., (2006)	Undefined	Undefined	Undefined	Undefined	Undefined	Undefined	Undefined	Undefined	Undefined	Undefined	Undefined	Undefined	Undefined	Undefined	Undefined	Undefined	Undefined	Undefined	Undefined; Undefined
Klamt	FB4_INRABx_043	Dixon 1	Wiser	-	A	Micheletti et al., (2015); Fresnedo-Ramírez et al., (2015)	USA	1964	Peach	Yellow	Medium-Large	Yellow	Undefined	50	25-50	Undefined	Undefined	Non-flat	Clingstone	Non-melting	Subacid	Globose	Non-showy	Micheletti et al., (2015); FNCD (2023)	https://doi.org/10.1371/journal.pone.0136803; https://www.fruitandnutlist.org/node/19866
Kompolt 1 (Un 26)	DRU4_CRA-FRU_237	-	-	-	H	Micheletti et al., (2015)	Undefined	Undefined	Undefined	Undefined	Undefined	Undefined	Undefined	Undefined	Undefined	Undefined	Undefined	Undefined	Undefined	Undefined	Undefined	Undefined	Undefined	Undefined	Undefined; Undefined
Köncsögi Kopasz (Un 19)	DRU4_CRA-FRU_231	-	-	-	H	Micheletti et al., (2015)	Undefined	Undefined	Undefined	Undefined	Undefined	Undefined	Undefined	Undefined	Undefined	Undefined	Undefined	Undefined	Undefined	Undefined	Undefined	Undefined	Undefined	Undefined	Undefined; Undefined
Koyohakuto	-	-	-	-	-	Micheletti et al., (2015)	Undefined	Undefined	Undefined	Undefined	Undefined	Undefined	Undefined	Undefined	Undefined	Undefined	Undefined	Undefined	Undefined	Undefined	Undefined	Undefined	Undefined	Undefined	Undefined; Undefined
Koyohakuto self	-	Koyohakuto	Koyohakuto	-	H	Okie (1998)	Undefined	Undefined	Undefined	Undefined	Undefined	Undefined	Undefined	Undefined	Undefined	Undefined	Undefined	Undefined	Undefined	Undefined	Undefined	Undefined	Undefined	Undefined	Undefined; Undefined
Krios	FB4_IRTA_121	-	-	-	H	Micheletti et al., (2015)	Undefined	Undefined	Nectarine	Yellow	Undefined	Undefined	Undefined	Undefined	Undefined	Undefined	Undefined	Non-flat	Freestone	Non-melting	Acid	Reniform	Showy	Micheletti et al., (2015)	https://doi.org/10.1371/journal.pone.0136803; Undefined
Krümcsangin (Un 12)	DRU4_CRA-FRU_224	-	-	-	H	Micheletti et al., (2015)	Undefined	Undefined	Undefined	Undefined	Undefined	Undefined	Undefined	Undefined	Undefined	Undefined	Undefined	Undefined	Undefined	Undefined	Undefined	Undefined	Undefined	Undefined	Undefined; Undefined
Kurakata Wase	FB4_CRA-FRU_083, FB4_ZJU_116	-	-	-	H	Micheletti et al., (2015)	Undefined	Undefined	Peach	White	Undefined	Undefined	Undefined	Undefined	Undefined	Undefined	Undefined	Non-flat	Clingstone	Melting	Subacid	Reniform	Showy	Micheletti et al., (2015)	https://doi.org/10.1371/journal.pone.0136803; Undefined
Kurakato Wase	-	Tuscan	Hong Tao	-	H	Li et al., (2013); Micheletti et al., (2015)	Japan	Undefined	Peach	White	Undefined	Undefined	Undefined	Undefined	Undefined	Undefined	Undefined	Round	Undefined	Undefined	Undefined	Undefined	Undefined	Li et al., (2013)	https://doi.org/10.1186/1471-2156-14-84; Undefined
Kweckersgold (Fol 21)	DRU4_CRA-FRU_188	-	-	-	H	Micheletti et al., (2015)	Undefined	Undefined	Undefined	Undefined	Undefined	Undefined	Undefined	Undefined	Undefined	Undefined	Undefined	Undefined	Undefined	Undefined	Undefined	Undefined	Undefined	Undefined	Undefined; Undefined
L75_A50_20	-	-	-	-	-	Sitther et al., (2012)	Undefined	Undefined	Undefined	Undefined	Undefined	Undefined	Undefined	Undefined	Undefined	Undefined	Undefined	Undefined	Undefined	Undefined	Undefined	Undefined	Undefined	Undefined	Undefined; Undefined
La Feliciana	-	-	-	-	H	Okie (1998)	USA	1964	Peach	Yellow	Medium-Large	Yellow	Dark red	60	50-75	Late June	Very early	Round	Freestone	Undefined	Undefined	Reniform	Non-showy	FNCD (2023)	https://www.fruitandnutlist.org/node/19876; Undefined
La Pecher	DRU4_CRA-FRU_081	La Feliciana	Op 130	-	H	Micheletti et al., (2015)	USA	1973	Peach	Yellow	Medium-Large	Yellow	Red	85	75-100	Undefined	Undefined	Undefined	Semi-clingstone	Melting	Undefined	Reniform	Non-showy	FNCD (2023)	https://www.fruitandnutlist.org/node/19878; Undefined
La Red	FB4_INRABx_226	Redskin	Southern Glow	-	H	Micheletti et al., (2015)	USA	1967	Peach	White	Large	Yellow	Red	90-95	75-100	Undefined	Undefined	Round	Clingstone	Melting	Acid	Globose	Non-showy	Micheletti et al., (2015); FNCD (2023)	https://doi.org/10.1371/journal.pone.0136803; https://www.fruitandnutlist.org/node/19887
LaGold	FB4_INRABx_080	Redhaven	Gleason Early Elberta	-	H	Micheletti et al., (2015)	Undefined	Undefined	Peach	Yellow	Undefined	Undefined	Undefined	Undefined	Undefined	Undefined	Undefined	Non-flat	Freestone	Melting	Subacid	Globose	Showy	Micheletti et al., (2015)	https://doi.org/10.1371/journal.pone.0136803; Undefined
Lagrima	FB4_INRA_Av_103	-	-	-	H	Micheletti et al., (2015)	Undefined	Undefined	Undefined	Undefined	Undefined	Undefined	Undefined	Undefined	Undefined	Undefined	Undefined	Undefined	Undefined	Undefined	Undefined	Undefined	Undefined	Undefined	Undefined; Undefined
Lai Hong Rou	-	-	-	-	H	Li et al., (2013)	China	Undefined	Peach	White	Undefined	Undefined	Undefined	Undefined	Undefined	Undefined	Undefined	Round	Undefined	Undefined	Undefined	Undefined	Undefined	Li et al., (2013)	https://doi.org/10.1186/1471-2156-14-84; Undefined
Laishan Mi	FB4_ZJU_117	Shandonglaishan	-	-	H	Xie et al., (2010); Micheletti et al., (2015)	China	Undefined	Peach	White	Undefined	Undefined	Undefined	Undefined	Undefined	Undefined	Undefined	Non-flat	Freestone	Melting	Subacid	Reniform	Showy	Micheletti et al., (2015)	https://doi.org/10.1371/journal.pone.0136803; Undefined
Lake City	-	-	-	-	H	Undefined	Undefined	Undefined	Undefined	Undefined	Undefined	Undefined	Undefined	Undefined	Undefined	Undefined	Undefined	Undefined	Undefined	Undefined	Undefined	Undefined	Undefined	Undefined	Undefined; Undefined
Lamone	-	Babygold 5/6	Shasta	-	H	Okie (1998); Aranzana et al., (2003)	Italy	Undefined	Nectarine	Yellow	Undefined	Undefined	Undefined	Undefined	Undefined	Undefined	Undefined	Undefined	Undefined	Melting	Undefined	Undefined	Undefined	Aranzana et al., (2003)	https://doi.org/10.1007/s00122-002-1128-5; Undefined
Lampetella	FB4_CRA-FRU_085	-	-	-	H	Micheletti et al., (2015)	Undefined	Undefined	Peach	Yellow	Undefined	Undefined	Undefined	Undefined	Undefined	Undefined	Undefined	Non-flat	Clingstone	Non-melting	Subacid	Globose	Non-showy	Micheletti et al., (2015)	https://doi.org/10.1371/journal.pone.0136803; Undefined
Lanalii 487	FB4_INRABx_104	-	-	-	H	Micheletti et al., (2015)	Undefined	Undefined	Nectarine	White	Undefined	Undefined	Undefined	Undefined	Undefined	Undefined	Undefined	Non-flat	Freestone	Melting	Subacid	Reniform	Showy	Micheletti et al., (2015)	https://doi.org/10.1371/journal.pone.0136803; Undefined
Lao Yu Lu	-	-	-	-	-	Xie et al., (2010); Li et al., (2013)	China	Undefined	Peach	White	Undefined	Undefined	Undefined	Undefined	Undefined	Undefined	Undefined	Round	Undefined	Undefined	Undefined	Undefined	Undefined	Li et al., (2013)	https://doi.org/10.1186/1471-2156-14-84; Undefined
Lared	-	Redskin	Southern Glow	-	H	Okie (1998)	USA	1967	Peach	Yellow	Undefined	Undefined	Undefined	Undefined	Undefined	Midseason	Midseason	Undefined	Freestone	Undefined	Undefined	Globose	Showy	Okie (1998)	Undefined; Undefined
Large White	FB4_IRTA_122	-	-	-	H	Micheletti et al., (2015)	Undefined	Undefined	Peach	White	Undefined	Undefined	Undefined	Undefined	Undefined	Undefined	Undefined	Non-flat	Freestone	Melting	Subacid	Undefined	Undefined	Micheletti et al., (2015)	https://doi.org/10.1371/journal.pone.0136803; Undefined
Larubra	DRU4_CRA-FRU_082	-	-	-	H	Micheletti et al., (2015)	Undefined	Undefined	Undefined	Undefined	Undefined	Undefined	Undefined	Undefined	Undefined	Undefined	Undefined	Undefined	Undefined	Undefined	Undefined	Undefined	Undefined	Undefined	Undefined; Undefined
Late Crawford	FB4_IRTA_124	Orange Cling	Early Crawford	-	A	Micheletti et al., (2015); Fresnedo-Ramírez et al., (2015); Vanderzande et al., (2019)	Undefined	Undefined	Peach	Yellow	Undefined	Undefined	Undefined	Undefined	Undefined	Undefined	Undefined	Non-flat	Freestone	Melting	Undefined	Globose	Non-showy	Micheletti et al., (2015)	https://doi.org/10.1371/journal.pone.0136803; Undefined
Late Fair	FB4_IRTA_123	-	-	-	H	Micheletti et al., (2015)	Undefined	Undefined	Nectarine	Yellow	Undefined	Undefined	Undefined	Undefined	Undefined	Undefined	Undefined	Non-flat	Freestone	Non-melting	Acid	Reniform	Non-showy	Micheletti et al., (2015)	https://doi.org/10.1371/journal.pone.0136803; Undefined
Late Le Grand	-	-	-	-	H	Micheletti et al., (2015)	USA	1951	Nectarine	Undefined	Undefined	Undefined	Undefined	Undefined	Undefined	Undefined	Undefined	Undefined	Undefined	Undefined	Undefined	Undefined	Undefined	FNCD (2023)	https://www.fruitandnutlist.org/node/18797; Undefined
Late LeGrand	-	LeGrand self	LeGrand self	-	H	Okie (1998)	USA	1951	Nectarine	Yellow	Undefined	Undefined	Undefined	Undefined	Undefined	Very late	Very late	Undefined	Clingstone	Undefined	Undefined	Reniform	Showy	Okie (1998)	Undefined; Undefined
Late Ross	-	D_30_3E	GH_8_14	-	A	Fresnedo-Ramírez et al., (2015)	USA	2000	Peach	Yellow	Undefined	Undefined	Red	Undefined	Undefined	Undefined	Undefined	Undefined	Clingstone	Non-melting	Undefined	Reniform	Showy	FNCD (2023)	https://www.fruitandnutlist.org/node/19900; Undefined
LateLGxFIDw	-	-	-	-	-	Fresnedo-Ramírez et al., (2015)	Undefined	Undefined	Undefined	Undefined	Undefined	Undefined	Undefined	Undefined	Undefined	Undefined	Undefined	Undefined	Undefined	Undefined	Undefined	Undefined	Undefined	Undefined	Undefined; Undefined
Laura	FB4_CRA-FRU_086	Peen To	Op 132	-	H	Micheletti et al., (2015)	Undefined	Undefined	Nectarine	Yellow	Undefined	Undefined	Undefined	Undefined	Undefined	Undefined	Undefined	Non-flat	Freestone	Melting	Undefined	Reniform	Non-showy	Micheletti et al., (2015)	https://doi.org/10.1371/journal.pone.0136803; Undefined
Laura Red	FB4_INRA_Av_065	-	-	-	H	Micheletti et al., (2015)	Undefined	Undefined	Undefined	Undefined	Undefined	Undefined	Undefined	Undefined	Undefined	Undefined	Undefined	Undefined	Undefined	Undefined	Undefined	Undefined	Undefined	Undefined	Undefined; Undefined
Lauriered	FB4_IRTA_125	-	-	-	H	Micheletti et al., (2015)	Undefined	Undefined	Peach	White	Undefined	Undefined	Undefined	Undefined	Undefined	Undefined	Undefined	Non-flat	Freestone	Non-melting	Subacid	Reniform	Showy	Micheletti et al., (2015)	https://doi.org/10.1371/journal.pone.0136803; Undefined
Le Grand	-	(J.H.Hale x Quetta)	(J.H.Hale x Quetta)	-	H	Micheletti et al., (2015)	USA	1942	Nectarine	Yellow	Large	Undefined	Undefined	Undefined	Undefined	Undefined	Undefined	Undefined	Clingstone	Undefined	Undefined	Reniform	Showy	FNCD (2023)	https://www.fruitandnutlist.org/node/18802; Undefined
Le Yuan	FB4_ZJU_118	-	-	-	H	Li et al., (2013); Micheletti et al., (2015)	China	Undefined	Nectarine	White	Undefined	Undefined	Undefined	Undefined	Undefined	Undefined	Undefined	Non-flat	Freestone	Melting	Acid	Reniform	Showy	Li et al., (2013); Micheletti et al., (2015)	https://doi.org/10.1186/1471-2156-14-84; https://doi.org/10.1371/journal.pone.0136803
Leader	-	Muir	Early Crawford	-	H	Okie (1998)	USA	1912	Peach	Yellow	Undefined	Undefined	Undefined	Undefined	Undefined	Late	Late	Undefined	Freestone	Undefined	Undefined	Reniform	Undefined	Okie (1998)	Undefined; Undefined
Leader sdlg	-	-	-	-	H	Micheletti et al., (2015)	Undefined	Undefined	Undefined	Undefined	Undefined	Undefined	Undefined	Undefined	Undefined	Undefined	Undefined	Undefined	Undefined	Undefined	Undefined	Undefined	Undefined	Undefined	Undefined; Undefined
Leaf Curl Resistant	FB4_CRA-FRU_087	-	-	-	H	Micheletti et al., (2015)	Undefined	Undefined	Undefined	Undefined	Undefined	Undefined	Undefined	Undefined	Undefined	Undefined	Undefined	Undefined	Undefined	Undefined	Undefined	Undefined	Showy	Micheletti et al., (2015)	https://doi.org/10.1371/journal.pone.0136803; Undefined
Lednická Zlutá (Un 18)	DRU4_CRA-FRU_230	-	-	-	H	Micheletti et al., (2015)	Undefined	Undefined	Undefined	Undefined	Undefined	Undefined	Undefined	Undefined	Undefined	Undefined	Undefined	Undefined	Undefined	Undefined	Undefined	Undefined	Undefined	Undefined	Undefined; Undefined
Legrand	FB4_IRTA_126	14	14	-	H	Micheletti et al., (2015)	Undefined	Undefined	Nectarine	Yellow	Undefined	Undefined	Undefined	Undefined	Undefined	Undefined	Undefined	Non-flat	Freestone	Melting	Undefined	Reniform	Showy	Micheletti et al., (2015)	https://doi.org/10.1371/journal.pone.0136803; Undefined
LeGrand self	-	-	-	-	H	Okie (1998)	Undefined	Undefined	Undefined	Undefined	Undefined	Undefined	Undefined	Undefined	Undefined	Undefined	Undefined	Undefined	Undefined	Undefined	Undefined	Undefined	Undefined	Undefined	Undefined; Undefined
Legrant	-	-	-	-	H	Micheletti et al., (2015)	Undefined	Undefined	Undefined	Undefined	Undefined	Undefined	Undefined	Undefined	Undefined	Undefined	Undefined	Undefined	Undefined	Undefined	Undefined	Undefined	Undefined	Undefined	Undefined; Undefined
Lemon Free	-	-	-	Lemon	H	Okie (1998)	USA	1885	Peach	Yellow	Undefined	Undefined	Undefined	Undefined	Undefined	Midseason	Midseason	Undefined	Freestone	Undefined	Undefined	Globose-Reniform	Showy	Okie (1998)	Undefined; Undefined
Leonforte 1	FB4_CRA-FRU_088	-	-	-	H	Micheletti et al., (2015)	Undefined	Undefined	Peach	Yellow	Undefined	Undefined	Undefined	Undefined	Undefined	Undefined	Undefined	Non-flat	Clingstone	Non-melting	Acid	Reniform	Showy	Micheletti et al., (2015)	https://doi.org/10.1371/journal.pone.0136803; Undefined
Levis	-	-	-	-	H	Okie (1998)	Australia	Undefined	Peach	Yellow	Undefined	Undefined	Undefined	Undefined	Undefined	Late	Late	Undefined	Clingstone	Non-melting	Undefined	Undefined	Undefined	Okie (1998)	Undefined; Undefined
Levy	-	-	-	-	H	Okie (1998)	USA	1858	Peach	Yellow	Undefined	Undefined	Undefined	Undefined	Undefined	Very late	Very late	Undefined	Freestone	Undefined	Undefined	Globose-Reniform	Showy	Okie (1998)	Undefined; Undefined
Lexington	-	47	47	-	H	Okie (1998)	USA	1957	Nectarine	Yellow	Medium	Yellow	Red	50	25-50	Midseason	Midseason	Undefined	Freestone	Undefined	Undefined	Reniform	Showy	FNCD (2023)	https://www.fruitandnutlist.org/node/18805; Undefined
Li Chun	-	Rui Guang 3	Mayfire	-	H	Li et al., (2013)	China	Undefined	Nectarine	White	Undefined	Undefined	Undefined	Undefined	Undefined	Undefined	Undefined	Round	Undefined	Undefined	Undefined	Undefined	Undefined	Li et al., (2013)	https://doi.org/10.1186/1471-2156-14-84; Undefined
Lian Huang	FB4_ZJU_119	Early Gold	Op 133	-	H	Li et al., (2013); Micheletti et al., (2015)	China	Undefined	Peach	Yellow	Undefined	Undefined	Undefined	Undefined	Undefined	Undefined	Undefined	Non-flat	Clingstone	Non-melting	Subacid	Reniform	Showy	Li et al., (2013); Micheletti et al., (2015)	https://doi.org/10.1186/1471-2156-14-84; https://doi.org/10.1371/journal.pone.0136803
Libbee	-	-	-	-	-	Fresnedo-Ramírez et al., (2015)	Undefined	Undefined	Undefined	Undefined	Undefined	Undefined	Undefined	Undefined	Undefined	Undefined	Undefined	Undefined	Undefined	Undefined	Undefined	Undefined	Undefined	Undefined	Undefined; Undefined
Lilliland	-	R1_1	Dr.Davis	-	G	Fresnedo-Ramírez et al., (2015)	Undefined	Undefined	Undefined	Undefined	Undefined	Undefined	Undefined	Undefined	Undefined	Undefined	Undefined	Undefined	Undefined	Undefined	Undefined	Undefined	Undefined	Undefined	Undefined; Undefined
Lily Baltet	-	-	-	-	H	Okie (1998)	France	1894	Nectarine	White	Undefined	Undefined	Undefined	Undefined	Undefined	Late	Late	Undefined	Freestone	Undefined	Undefined	Reniform	Showy	Okie (1998)	Undefined; Undefined
Limonet	FB4_UMIL_068	-	-	-	H	Micheletti et al., (2015)	Undefined	Undefined	Peach	White	Undefined	Undefined	Undefined	Undefined	Undefined	Undefined	Undefined	Non-flat	Clingstone	Melting	Acid	Reniform	Non-showy	Micheletti et al., (2015)	https://doi.org/10.1371/journal.pone.0136803; Undefined
Limonini	FB4_CRA-FRU_089, FB4_IRTA_286, DRU4_CRA-FRU_124, DRU4_CRA-FRU_106	-	-	Reginella I, Slappey, Pesca A Cuore Capozzi	H	Micheletti et al., (2015)	Undefined	Undefined	Peach	Undefined	Undefined	Undefined	Undefined	Undefined	Undefined	Undefined	Undefined	Undefined	Undefined	Undefined	Undefined	Undefined	Non-showy	Micheletti et al., (2015)	https://doi.org/10.1371/journal.pone.0136803; Undefined
Lin Cheng Tao	FB4_ZJU_120	-	-	-	H	Li et al., (2013); Micheletti et al., (2015)	China	Undefined	Peach	White	Undefined	Undefined	Undefined	Undefined	Undefined	Undefined	Undefined	Non-flat	Clingstone	Melting	Subacid	Reniform	Showy	Li et al., (2013); Micheletti et al., (2015)	https://doi.org/10.1186/1471-2156-14-84; https://doi.org/10.1371/journal.pone.0136803
Lin Feng	-	-	-	-	H	Li et al., (2013)	Japan	Undefined	Peach	White	Undefined	Undefined	Undefined	Undefined	Undefined	Undefined	Undefined	Round	Undefined	Undefined	Undefined	Undefined	Undefined	Li et al., (2013)	https://doi.org/10.1186/1471-2156-14-84; Undefined
Linda	FB4_INRABx_215	328	Op 134	-	H	Micheletti et al., (2015)	Undefined	Undefined	Peach	White	Undefined	Undefined	Undefined	Undefined	Undefined	Undefined	Undefined	Non-flat	Freestone	Melting	Acid	Globose	Showy	Micheletti et al., (2015)	https://doi.org/10.1371/journal.pone.0136803; Undefined
Linguochang	-	Yu Lu	-	-	H	Xie et al., (2010); Li et al., (2013)	China	Undefined	Peach	White	Undefined	Undefined	Undefined	Undefined	Undefined	Undefined	Undefined	Round	Undefined	Undefined	Undefined	Undefined	Undefined	Li et al., (2013)	https://doi.org/10.1186/1471-2156-14-84; Undefined
Linjia	-	Yu Lu	-	-	H	Xie et al., (2010); Li et al., (2013)	Japan	Undefined	Peach	White	Undefined	Undefined	Undefined	Undefined	Undefined	Undefined	Undefined	Round	Undefined	Undefined	Undefined	Undefined	Undefined	Li et al., (2013)	https://doi.org/10.1186/1471-2156-14-84; Undefined
Lippiatt	-	-	-	-	H	Okie (1998)	USA	1893	Peach	White	Undefined	Undefined	Undefined	Undefined	Undefined	Undefined	Undefined	Undefined	Undefined	Undefined	Undefined	Undefined	Undefined	Okie (1998)	Undefined; Undefined
Lisbeth	FB4_IRTA_127	Fortyniner	Gemfree	-	H	Okie (1998); Aranzana et al., (2003)	USA	Undefined	Peach	Yellow	Undefined	Undefined	Undefined	Undefined	Undefined	Undefined	Undefined	Undefined	Undefined	Melting	Undefined	Undefined	Undefined	Aranzana et al., (2003)	https://doi.org/10.1007/s00122-002-1128-5; Undefined
Liu Yue Bai	FB4_ZJU_121	-	-	-	H	Micheletti et al., (2015)	China	Undefined	Peach	White	Undefined	Undefined	Undefined	Undefined	Undefined	Undefined	Undefined	Round	Freestone	Melting	Subacid	Reniform	Showy	Micheletti et al., (2015)	https://doi.org/10.1371/journal.pone.0136803; Undefined
Llançà	FB4_IRTA_128	-	-	-	H	Micheletti et al., (2015)	Undefined	Undefined	Peach	Yellow	Undefined	Undefined	Undefined	Undefined	Undefined	Undefined	Undefined	Non-flat	Freestone	Undefined	Undefined	Undefined	Undefined	Micheletti et al., (2015)	https://doi.org/10.1371/journal.pone.0136803; Undefined
Loadel	FB4_CRA-FRU_090	Lovell	Op 136	-	H	Micheletti et al., (2015)	USA	1950	Peach	Yellow	Undefined	Undefined	Undefined	Undefined	Undefined	Undefined	Undefined	Non-flat	Clingstone	Non-melting	Undefined	Globose	Non-showy	Micheletti et al., (2015); FNCD (2023)	https://doi.org/10.1371/journal.pone.0136803; https://www.fruitandnutlist.org/node/19916
Lolita	FB4_CRA-FRU_091	Fire Red	Fire Red	-	H	Micheletti et al., (2015)	Undefined	Undefined	Peach	Yellow	Undefined	Undefined	Undefined	Undefined	Undefined	Undefined	Undefined	Non-flat	Clingstone	Melting	Acid	Globose	Showy	Micheletti et al., (2015)	https://doi.org/10.1371/journal.pone.0136803; Undefined
Long HuaShui Mi	-	-	-	-	H	Li et al., (2013)	China	Undefined	Peach	White	Undefined	Undefined	Undefined	Undefined	Undefined	Undefined	Undefined	Round	Undefined	Undefined	Undefined	Undefined	Undefined	Li et al., (2013)	https://doi.org/10.1186/1471-2156-14-84; Undefined
Long1 2 3	FB4_ZJU_122	-	-	-	H	Micheletti et al., (2015)	China	Undefined	Peach	Yellow	Undefined	Undefined	Undefined	Undefined	Undefined	Undefined	Undefined	Non-flat	Clingstone	Non-melting	Subacid	Reniform	Showy	Micheletti et al., (2015)	https://doi.org/10.1371/journal.pone.0136803; Undefined
Long1 2 4	FB4_ZJU_123	-	-	-	H	Micheletti et al., (2015)	China	Undefined	Peach	Yellow	Undefined	Undefined	Undefined	Undefined	Undefined	Undefined	Undefined	Non-flat	Clingstone	Non-melting	Subacid	Reniform	Showy	Micheletti et al., (2015)	https://doi.org/10.1371/journal.pone.0136803; Undefined
Lord Napier	DRU4_CRA-FRU_189	Early Albert	Op 137	-	H	Micheletti et al., (2015)	Undefined	Undefined	Undefined	Undefined	Undefined	Undefined	Undefined	Undefined	Undefined	Undefined	Undefined	Undefined	Undefined	Undefined	Undefined	Undefined	Undefined	Undefined	Undefined; Undefined
Loring	-	-	-	-	H	Okie (1998)	USA	1943	Peach	Yellow	Large	Yellow	Red	100	75-100	Midseason	Midseason	Round	Freestone	Melting	Undefined	Globose	Showy	FNCD (2023)	https://www.fruitandnutlist.org/node/19917; Undefined
Lovell	-	St.John	F_Lovell	-	A	Okie (1998); Vanderzande et al., (2019)	USA	1882	Peach	Yellow	Undefined	Undefined	Undefined	Undefined	Undefined	Very late	Very late	Undefined	Freestone	Undefined	Undefined	Globose	Non-showy	Okie (1998)	Undefined; Undefined
Lu Hua 5	-	-	-	-	H	Okie (1998)	Undefined	Undefined	Undefined	Undefined	Undefined	Undefined	Undefined	Undefined	Undefined	Undefined	Undefined	Undefined	Undefined	Undefined	Undefined	Undefined	Undefined	Undefined	Undefined; Undefined
Lu Pan Tao	-	-	-	-	H	Micheletti et al., (2015)	Undefined	Undefined	Undefined	Undefined	Undefined	Undefined	Undefined	Undefined	Undefined	Undefined	Undefined	Undefined	Undefined	Undefined	Undefined	Undefined	Undefined	Undefined	Undefined; Undefined
Lu Wang Xian	-	-	-	-	H	Li et al., (2013)	Japan	Undefined	Peach	White	Undefined	Undefined	Undefined	Undefined	Undefined	Undefined	Undefined	Round	Undefined	Undefined	Undefined	Undefined	Undefined	Li et al., (2013)	https://doi.org/10.1186/1471-2156-14-84; Undefined
Lu Xiang	FB4_ZJU_125	Zao Sheng Huang Jin	-	-	H	Li et al., (2013); Micheletti et al., (2015)	China	Undefined	Peach	Yellow	Undefined	Undefined	Undefined	Undefined	Undefined	Undefined	Undefined	Non-flat	Freestone	Melting	Subacid	Reniform	Showy	Li et al., (2013); Micheletti et al., (2015)	https://doi.org/10.1186/1471-2156-14-84; https://doi.org/10.1371/journal.pone.0136803
Lucie	FB4_INRABx_133, FB4_IRTA_129	-	-	-	H	Micheletti et al., (2015)	Undefined	Undefined	Peach	Yellow	Undefined	Undefined	Undefined	Undefined	Undefined	Undefined	Undefined	Non-flat	Freestone	Melting	Acid	Reniform	Showy	Micheletti et al., (2015)	https://doi.org/10.1371/journal.pone.0136803; Undefined
Lucrezia	FB4_UMIL_069	Maycrest	Op 138	-	H	Micheletti et al., (2015)	Italy	1994	Peach	Yellow	Small	Yellow	Red	50-70	50-75	Mid May	Extra early	Round	Clingstone	Melting	Acid	Globose	Showy	Micheletti et al., (2015); FNCD (2023)	https://doi.org/10.1371/journal.pone.0136803; https://www.fruitandnutlist.org/node/19922
Luisa Berselli	FB4_CRA-FRU_092	-	-	-	H	Micheletti et al., (2015)	Undefined	Undefined	Peach	White	Undefined	Undefined	Undefined	Undefined	Undefined	Undefined	Undefined	Non-flat	Clingstone	Melting	Acid	Globose	Non-showy	Micheletti et al., (2015)	https://doi.org/10.1371/journal.pone.0136803; Undefined
Lukens Honey	-	-	-	Lewkins Honey	H	Okie (1998)	USA	1920	Peach	White	Undefined	Undefined	Undefined	Undefined	Undefined	Midseason	Midseason	Undefined	Freestone	Undefined	Undefined	Reniform	Undefined	Okie (1998)	Undefined; Undefined
Lusa	FB4_UMIL_070	-	-	-	H	Micheletti et al., (2015)	Undefined	Undefined	Peach	White	Undefined	Undefined	Undefined	Undefined	Undefined	Undefined	Undefined	Non-flat	Freestone	Melting	Undefined	Undefined	Undefined	Micheletti et al., (2015)	https://doi.org/10.1371/journal.pone.0136803; Undefined
Lutea (Fol 23)	DRU4_CRA-FRU_190	229	Peen To	-	H	Micheletti et al., (2015)	Undefined	Undefined	Undefined	Undefined	Undefined	Undefined	Undefined	Undefined	Undefined	Undefined	Undefined	Undefined	Undefined	Undefined	Undefined	Undefined	Undefined	Undefined	Undefined; Undefined
Lv Hua 1	-	-	-	-	H	Li et al., (2013)	Undefined	Undefined	Undefined	Undefined	Undefined	Undefined	Undefined	Undefined	Undefined	Undefined	Undefined	Undefined	Undefined	Undefined	Undefined	Undefined	Undefined	Undefined	Undefined; Undefined
Lv Hua 5	-	-	-	-	H	Li et al., (2013)	Undefined	Undefined	Undefined	Undefined	Undefined	Undefined	Undefined	Undefined	Undefined	Undefined	Undefined	Undefined	Undefined	Undefined	Undefined	Undefined	Undefined	Undefined	Undefined; Undefined
Lv Hua 9	-	-	-	-	H	Micheletti et al., (2015)	Undefined	Undefined	Undefined	Undefined	Undefined	Undefined	Undefined	Undefined	Undefined	Undefined	Undefined	Undefined	Undefined	Undefined	Undefined	Undefined	Undefined	Undefined	Undefined; Undefined
Madame Girerd	FB4_INRABx_227, FB4_INRABx_050	-	-	Senateur Cazeneuve	H	Micheletti et al., (2015)	Undefined	Undefined	Peach	Yellow	Undefined	Undefined	Undefined	Undefined	Undefined	Undefined	Undefined	Non-flat	Freestone	Melting	Subacid	Globose	Showy	Micheletti et al., (2015)	https://doi.org/10.1371/journal.pone.0136803; Undefined
Madame Guilloux	FB4_INRABx_209	-	-	-	H	Micheletti et al., (2015)	Undefined	Undefined	Undefined	Undefined	Undefined	Undefined	Undefined	Undefined	Undefined	Undefined	Undefined	Undefined	Undefined	Undefined	Undefined	Undefined	Non-showy	Micheletti et al., (2015)	https://doi.org/10.1371/journal.pone.0136803; Undefined
Maddalena Reale (Fol 24)	DRU4_CRA-FRU_191	-	-	-	H	Micheletti et al., (2015)	Undefined	Undefined	Undefined	Undefined	Undefined	Undefined	Undefined	Undefined	Undefined	Undefined	Undefined	Undefined	Undefined	Undefined	Undefined	Undefined	Undefined	Undefined	Undefined; Undefined
Madeleine Blanche	FB4_INRABx_228, DRU4_CRA-FRU_061	-	-	Fruher Rote Ingelheimer	H	Micheletti et al., (2015)	Undefined	Undefined	Peach	Yellow	Undefined	Undefined	Undefined	Undefined	Undefined	Undefined	Undefined	Non-flat	Freestone	Undefined	Acid	Undefined	Non-showy	Micheletti et al., (2015)	https://doi.org/10.1371/journal.pone.0136803; Undefined
Madeleine Rouge	FB4_INRABx_208	-	-	-	H	Micheletti et al., (2015)	Undefined	Undefined	Peach	Undefined	Undefined	Undefined	Undefined	Undefined	Undefined	Undefined	Undefined	Undefined	Undefined	Undefined	Undefined	Globose	Showy	Micheletti et al., (2015)	https://doi.org/10.1371/journal.pone.0136803; Undefined
Madonna Di Agosto	FB4_CRA-FRU_093	-	-	-	H	Micheletti et al., (2015)	Undefined	Undefined	Nectarine	White	Undefined	Undefined	Undefined	Undefined	Undefined	Undefined	Undefined	Non-flat	Clingstone	Melting	Acid	Reniform	Showy	Micheletti et al., (2015)	https://doi.org/10.1371/journal.pone.0136803; Undefined
Madonna Di Giugno	DRU4_CRA-FRU_084	-	-	-	H	Micheletti et al., (2015)	Undefined	Undefined	Undefined	Undefined	Undefined	Undefined	Undefined	Undefined	Undefined	Undefined	Undefined	Undefined	Undefined	Undefined	Undefined	Undefined	Undefined	Undefined	Undefined; Undefined
Magique	FB4_IRTA_130	-	-	-	H	Micheletti et al., (2015)	Undefined	Undefined	Nectarine	White	Undefined	Undefined	Undefined	Undefined	Undefined	Undefined	Undefined	Non-flat	Freestone	Non-melting	Subacid	Undefined	Non-showy	Micheletti et al., (2015)	https://doi.org/10.1371/journal.pone.0136803; Undefined
Magold	FB4_INRABx_157	-	-	-	H	Micheletti et al., (2015)	Undefined	Undefined	Nectarine	Yellow	Undefined	Undefined	Undefined	Undefined	Undefined	Undefined	Undefined	Non-flat	Freestone	Non-melting	Acid	Reniform	Showy	Micheletti et al., (2015)	https://doi.org/10.1371/journal.pone.0136803; Undefined
Mai Huang Pan Tao	FB4_ZJU_126	-	-	-	H	Li et al., (2013); Micheletti et al., (2015)	China	Undefined	Peach	White	Undefined	Undefined	Undefined	Undefined	Undefined	Undefined	Undefined	Flat	Clingstone	Melting	Subacid	Reniform	Showy	Li et al., (2013); Micheletti et al., (2015)	https://doi.org/10.1186/1471-2156-14-84; https://doi.org/10.1371/journal.pone.0136803
Mai Xiang	FB4_ZJU_127	Okubo	Amsden June	-	H	Li et al., (2013); Micheletti et al., (2015)	China	Undefined	Peach	White	Undefined	Undefined	Undefined	Undefined	Undefined	Undefined	Undefined	Non-flat	Freestone	Melting	Acid	Globose	Showy	Li et al., (2013); Micheletti et al., (2015)	https://doi.org/10.1186/1471-2156-14-84; https://doi.org/10.1371/journal.pone.0136803
Maillarboom	-	-	-	-	H	Micheletti et al., (2015)	Undefined	Undefined	Undefined	Undefined	Undefined	Undefined	Undefined	Undefined	Undefined	Undefined	Undefined	Undefined	Undefined	Undefined	Undefined	Undefined	Undefined	Undefined	Undefined; Undefined
Maillardou	-	-	-	-	H	Micheletti et al., (2015)	Undefined	Undefined	Undefined	Undefined	Undefined	Undefined	Undefined	Undefined	Undefined	Undefined	Undefined	Undefined	Undefined	Undefined	Undefined	Undefined	Undefined	Undefined	Undefined; Undefined
Maillarferarie	-	-	-	-	H	Micheletti et al., (2015)	Undefined	Undefined	Undefined	Undefined	Undefined	Undefined	Undefined	Undefined	Undefined	Undefined	Undefined	Undefined	Undefined	Undefined	Undefined	Undefined	Undefined	Undefined	Undefined; Undefined
Maillarnecta	-	-	-	-	H	Micheletti et al., (2015)	Undefined	Undefined	Undefined	Undefined	Undefined	Undefined	Undefined	Undefined	Undefined	Undefined	Undefined	Undefined	Undefined	Undefined	Undefined	Undefined	Undefined	Undefined	Undefined; Undefined
Majestic	FB4_CRA-FRU_094	Meadow Lark	Op 139	-	H	Micheletti et al., (2015)	USA	1979	Peach	Yellow	Large	Golden	Red	60	50-75	Late June	Very early	Ovate	Freestone	Melting	Acid	Reniform	Showy	Micheletti et al., (2015); FNCD (2023)	https://doi.org/10.1371/journal.pone.0136803; https://www.fruitandnutlist.org/node/19931
Majestic Giant	FB4_INRABx_150	-	-	-	H	Micheletti et al., (2015)	Undefined	Undefined	Nectarine	White	Undefined	Undefined	Undefined	Undefined	Undefined	Undefined	Undefined	Non-flat	Freestone	Melting	Subacid	Globose	Non-showy	Micheletti et al., (2015)	https://doi.org/10.1371/journal.pone.0136803; Undefined
Malo Konare	FB4_INRA_Av_066	Stoika	NJC97	-	H	Micheletti et al., (2015)	Undefined	Undefined	Undefined	Undefined	Undefined	Undefined	Undefined	Undefined	Undefined	Undefined	Undefined	Undefined	Undefined	Undefined	Undefined	Undefined	Undefined	Undefined	Undefined; Undefined
Mang Xia Lu	FB4_ZJU_128	Gang Shan Bai	Hatsukami	-	H	Li et al., (2013); Micheletti et al., (2015)	China	Undefined	Peach	White	Undefined	Undefined	Undefined	Undefined	Undefined	Undefined	Undefined	Non-flat	Clingstone	Melting	Acid	Reniform	Showy	Li et al., (2013); Micheletti et al., (2015)	https://doi.org/10.1186/1471-2156-14-84; https://doi.org/10.1371/journal.pone.0136803
Manon	FB4_INRABx_007	-	-	-	H	Micheletti et al., (2015)	Undefined	Undefined	Peach	White	Undefined	Undefined	Undefined	Undefined	Undefined	Undefined	Undefined	Non-flat	Freestone	Melting	Subacid	Reniform	Showy	Micheletti et al., (2015)	https://doi.org/10.1371/journal.pone.0136803; Undefined
Mao Tao (Nj)	FB4_ZJU_129	-	-	-	H	Micheletti et al., (2015)	Undefined	Undefined	Peach	White	Undefined	Undefined	Undefined	Undefined	Undefined	Undefined	Undefined	Non-flat	Freestone	Melting	Subacid	Reniform	Showy	Micheletti et al., (2015)	https://doi.org/10.1371/journal.pone.0136803; Undefined
Mara	FB4_CRA-FRU_095, FB4_CRA-FRU_170	Nectared 9	Sunred	Triestina	H	Micheletti et al., (2015)	Undefined	Undefined	Peach	White	Undefined	Undefined	Undefined	Undefined	Undefined	Undefined	Undefined	Non-flat	Freestone	Melting	Undefined	Globose-Reniform	Non-showy	Micheletti et al., (2015)	https://doi.org/10.1371/journal.pone.0136803; Undefined
Maria Aurelia	-	Red Gold	Red Gold	-	A	Okie (1998); Aranzana et al., (2003)	Italy	Undefined	Nectarine	Yellow	Undefined	Undefined	Undefined	Undefined	Undefined	Undefined	Undefined	Undefined	Undefined	Melting	Undefined	Undefined	Undefined	Aranzana et al., (2003)	https://doi.org/10.1007/s00122-002-1128-5; Undefined
Maria Bianca	FB4_CRA-FRU_096	Honey Dew Hale	Michelini	-	H	Okie (1998); Aranzana et al., (2003); Micheletti et al., (2015)	Undefined	Undefined	Peach	White	Undefined	Undefined	Undefined	Undefined	Undefined	Undefined	Undefined	Non-flat	Freestone	Melting	Undefined	Globose	Non-showy	Micheletti et al., (2015)	https://doi.org/10.1371/journal.pone.0136803; Undefined
Maria Carla	FB4_INRABx_127	Flavortop self	-	-	H	Micheletti et al., (2015)	Undefined	Undefined	Nectarine	Yellow	Undefined	Undefined	Undefined	Undefined	Undefined	Undefined	Undefined	Non-flat	Freestone	Melting	Acid	Reniform	Showy	Micheletti et al., (2015)	https://doi.org/10.1371/journal.pone.0136803; Undefined
Maria Cristina	FB4_INRABx_125	Honey Dew Hale	Michelini	-	H	Micheletti et al., (2015)	Undefined	Undefined	Peach	White	Undefined	Undefined	Undefined	Undefined	Undefined	Undefined	Undefined	Non-flat	Freestone	Non-melting	Acid	Reniform	Showy	Micheletti et al., (2015)	https://doi.org/10.1371/journal.pone.0136803; Undefined
Maria Delizia	FB4_IRTA_132	Cesarini	-	-	H	Okie (1998); Aranzana et al., (2003)	Italy	Undefined	Peach	White	Undefined	Undefined	Undefined	Undefined	Undefined	Undefined	Undefined	Undefined	Undefined	Melting	Undefined	Undefined	Undefined	Aranzana et al., (2003)	https://doi.org/10.1007/s00122-002-1128-5; Undefined
Maria Dolce	FB4_IRTA_133	Honey Gold	Red Diamond	-	H	Micheletti et al., (2015)	Undefined	Undefined	Nectarine	Yellow	Undefined	Undefined	Undefined	Undefined	Undefined	Undefined	Undefined	Non-flat	Freestone	Melting	Subacid	Reniform	Showy	Micheletti et al., (2015)	https://doi.org/10.1371/journal.pone.0136803; Undefined
Maria Dorata	FB4_IRTA_134, FB4_UMIL_040	-	-	Dofi 88338026	H	Micheletti et al., (2015)	Undefined	Undefined	Nectarine	Yellow	Undefined	Undefined	Undefined	Undefined	Undefined	Undefined	Undefined	Non-flat	Clingstone-Freestone	Non-melting	Acid	Reniform	Showy	Micheletti et al., (2015)	https://doi.org/10.1371/journal.pone.0136803; Undefined
Maria Emilia	FB4_IRTA_135	May Grand	May Grand	-	H	Okie (1998); Aranzana et al., (2003); Micheletti et al., (2015)	Undefined	Undefined	Nectarine	Yellow	Undefined	Undefined	Undefined	Undefined	Undefined	Undefined	Undefined	Non-flat	Freestone	Melting	Acid	Reniform	Showy	Micheletti et al., (2015)	https://doi.org/10.1371/journal.pone.0136803; Undefined
Maria Laura	FB4_IRTA_136	Flavortop	Flavortop	-	A	Okie (1998); Aranzana et al., (2003); Micheletti et al., (2015)	Undefined	Undefined	Nectarine	Yellow	Undefined	Undefined	Undefined	Undefined	Undefined	Undefined	Undefined	Non-flat	Freestone	Melting	Acid	Globose	Showy	Micheletti et al., (2015)	https://doi.org/10.1371/journal.pone.0136803; Undefined
Marigold	-	LeGrand	Royal Hale	-	H	Okie (1998)	USA	1925	Peach	Yellow	Medium	Yellow	Red	Undefined	Undefined	Early	Early	Ovate	Semi-clingstone	Melting	Undefined	Reniform	Showy	FNCD (2023)	https://www.fruitandnutlist.org/node/19941; Undefined
Marli	FB4_UMIL_071	-	-	-	H	Micheletti et al., (2015)	Undefined	Undefined	Peach	White	Undefined	Undefined	Undefined	Undefined	Undefined	Undefined	Undefined	Non-flat	Freestone	Melting	Subacid	Globose	Showy	Micheletti et al., (2015)	https://doi.org/10.1371/journal.pone.0136803; Undefined
Marti	FB4_IRTA_360	-	-	-	H	Micheletti et al., (2015)	Undefined	Undefined	Undefined	Undefined	Undefined	Undefined	Undefined	Undefined	Undefined	Undefined	Undefined	Undefined	Undefined	Undefined	Undefined	Undefined	Undefined	Undefined	Undefined; Undefined
Mary Choice	-	-	-	-	H	Okie (1998)	USA	1926	Peach	Yellow	Undefined	Undefined	Undefined	Undefined	Undefined	Undefined	Undefined	Undefined	Clingstone	Undefined	Undefined	Undefined	Undefined	Okie (1998)	Undefined; Undefined
Masahime	DRU4_CRA-FRU_085	106	Akatsuki	-	H	Micheletti et al., (2015)	Undefined	Undefined	Undefined	Undefined	Undefined	Undefined	Undefined	Undefined	Undefined	Undefined	Undefined	Undefined	Undefined	Undefined	Undefined	Undefined	Undefined	Undefined	Undefined; Undefined
Matsumori	FB4_ZJU_130	Hakuho	-	-	H	Xie et al., (2010); Li et al., (2013); Micheletti et al., (2015)	Japan	Undefined	Peach	White	Undefined	Undefined	Undefined	Undefined	Undefined	Undefined	Undefined	Non-flat	Freestone	Melting	Subacid	Reniform	Showy	Li et al., (2013); Micheletti et al., (2015)	https://doi.org/10.1186/1471-2156-14-84; https://doi.org/10.1371/journal.pone.0136803
Maura	FB4_IRTA_138	-	-	-	H	Micheletti et al., (2015)	Undefined	Undefined	Peach	White	Undefined	Undefined	Undefined	Undefined	Undefined	Undefined	Undefined	Non-flat	Freestone	Undefined	Acid	Undefined	Showy	Micheletti et al., (2015)	https://doi.org/10.1371/journal.pone.0136803; Undefined
Mauri	FB4_IRTA_139	-	-	-	H	Micheletti et al., (2015)	Undefined	Undefined	Undefined	Undefined	Undefined	Undefined	Undefined	Undefined	Undefined	Undefined	Undefined	Undefined	Undefined	Undefined	Undefined	Undefined	Undefined	Undefined	Undefined; Undefined
Max 10	FB4_UMIL_051	Venus	72	-	H	Micheletti et al., (2015)	Undefined	Undefined	Nectarine	Yellow	Undefined	Undefined	Undefined	Undefined	Undefined	Undefined	Undefined	Non-flat	Freestone	Melting	Acid	Reniform	Showy	Micheletti et al., (2015)	https://doi.org/10.1371/journal.pone.0136803; Undefined
Maxine	-	No 1 Late	Lemon Free	-	H	Okie (1998); Fresnedo-Ramírez et al., (2015)	USA	1935	Peach	Yellow	Large	Yellow	Red	Undefined	Undefined	Undefined	Undefined	Round	Freestone	Melting	Undefined	Globose	Showy	FNCD (2023)	https://www.fruitandnutlist.org/node/19954; Undefined
May Diamond	-	-	-	Bramstart, May Orebrad, May Star	H	Okie (1998)	USA	1985	Nectarine	Yellow	Undefined	Undefined	Undefined	Undefined	Undefined	Very early	Very early	Undefined	Freestone	Undefined	Undefined	Reniform	Non-showy	Okie (1998)	Undefined; Undefined
May fire	-	-	-	-	H	Okie (1998)	USA	1983	Nectarine	Yellow	Large	Yellow	Red	70-90	70-90	Very early	Very early	Ovate	Clingstone	Undefined	Undefined	Globose	Showy	FNCD (2023)	https://www.fruitandnutlist.org/node/18823; Undefined
May Grand	FB4_UMIL_077	15	15	-	H	Micheletti et al., (2015)	USA	1967	Nectarine	Yellow	Large	Yellow	Red	Undefined	Undefined	Undefined	Undefined	Globose	Freestone	Melting	Undefined	Reniform	Showy	Micheletti et al., (2015); FNCD (2023)	https://doi.org/10.1371/journal.pone.0136803; https://www.fruitandnutlist.org/node/18815
May Grand self	-	-	-	-	H	Micheletti et al., (2015)	Undefined	Undefined	Undefined	Undefined	Undefined	Undefined	Undefined	Undefined	Undefined	Undefined	Undefined	Undefined	Undefined	Undefined	Undefined	Undefined	Undefined	Undefined	Undefined; Undefined
Maybelle	-	Raritan Rose	NJ125	-	H	Okie (1998); Aranzana et al., (2003)	USA	1948	Nectarine	Yellow	Medium	Green	Red	Undefined	Undefined	Early	Early	Ovate	Clingstone	Melting	Undefined	Reniform	Non-showy	Aranzana et al., (2003); FNCD (2023)	https://doi.org/10.1007/s00122-002-1128-5; https://www.fruitandnutlist.org/node/18812
Maycrest	FB4_CRA-FRU_098, FB4_INRABx_086, FB4_UMIL_074, FB4_IRTA_140	Springcrest	Springcrest	-	H	Okie (1998); Aranzana et al., (2003)	USA	1973	Peach	Yellow	Undefined	Undefined	Undefined	Undefined	Undefined	Undefined	Undefined	Non-flat	Clingstone	Melting	Acid	Globose	Showy	Micheletti et al., (2015)	https://doi.org/10.1371/journal.pone.0136803; Undefined
Mayfire	FB4_UMIL_076	Armking	Op 74	-	H	Micheletti et al., (2015)	Undefined	Undefined	Nectarine	Yellow	Undefined	Undefined	Undefined	Undefined	Undefined	Undefined	Undefined	Non-flat	Clingstone	Melting	Acid	Globose	Showy	Micheletti et al., (2015)	https://doi.org/10.1371/journal.pone.0136803; Undefined
Mayflower	-	-	-	-	H	Micheletti et al., (2015)	France	1935	Peach	White	Medium	Undefined	Red	75	50-75	Undefined	Undefined	Round	Clingstone	Undefined	Undefined	Globose	Showy	FNCD (2023)	https://www.fruitandnutlist.org/node/19925; Undefined
Mb Petrini	DRU4_CRA-FRU_086	-	-	-	H	Micheletti et al., (2015)	Undefined	Undefined	Peach	Yellow	Undefined	Undefined	Undefined	Undefined	Undefined	Undefined	Undefined	Non-flat	Freestone	Melting	Acid	Reniform	Non-showy	Micheletti et al., (2015)	https://doi.org/10.1371/journal.pone.0136803; Undefined
Meadow Lark	-	-	-	-	H	Okie (1998)	USA	1947	Peach	Yellow	Medium-Large	Yellow	Red	Undefined	Undefined	Mid June	Very early	Ovate	Freestone	Melting	Undefined	Globose	Undefined	FNCD (2023)	https://www.fruitandnutlist.org/node/19974; Undefined
Mei Bai Tao	FB4_ZJU_131, FB4_ZJU_170	Shimizu	-	Shinokubo	H	Li et al., (2013); Micheletti et al., (2015)	Korea	Undefined	Peach	White	Undefined	Undefined	Undefined	Undefined	Undefined	Undefined	Undefined	Non-flat	Freestone	Melting	Subacid	Reniform	Showy	Li et al., (2013); Micheletti et al., (2015)	https://doi.org/10.1186/1471-2156-14-84; https://doi.org/10.1371/journal.pone.0136803
Mei Gui Lu	FB4_ZJU_132	Sunago Wase	Huangshanearlydew	-	H	Li et al., (2013); Micheletti et al., (2015)	China	Undefined	Peach	White	Undefined	Undefined	Undefined	Undefined	Undefined	Undefined	Undefined	Non-flat	Clingstone	Melting	Subacid	Reniform	Showy	Li et al., (2013); Micheletti et al., (2015)	https://doi.org/10.1186/1471-2156-14-84; https://doi.org/10.1371/journal.pone.0136803
Mei Guo Pan Tao	-	-	-	-	H	Li et al., (2013)	USA	Undefined	Peach	White	Undefined	Undefined	Undefined	Undefined	Undefined	Undefined	Undefined	Flat	Undefined	Undefined	Undefined	Undefined	Undefined	Li et al., (2013)	https://doi.org/10.1186/1471-2156-14-84; Undefined
Mei Xian Dong Tao	-	-	-	-	H	Micheletti et al., (2015)	Undefined	Undefined	Undefined	Undefined	Undefined	Undefined	Undefined	Undefined	Undefined	Undefined	Undefined	Undefined	Undefined	Undefined	Undefined	Undefined	Undefined	Undefined	Undefined; Undefined
Mei Xiang	FB4_ZJU_133	Yuzora	-	-	H	Li et al., (2013); Micheletti et al., (2015)	Japan	Undefined	Peach	White	Undefined	Undefined	Undefined	Undefined	Undefined	Undefined	Undefined	Non-flat	Freestone	Melting	Subacid	Reniform	Showy	Li et al., (2013); Micheletti et al., (2015)	https://doi.org/10.1186/1471-2156-14-84; https://doi.org/10.1371/journal.pone.0136803
Mei Yu	-	-	-	-	H	Li et al., (2013)	Undefined	Undefined	Nectarine	White	Undefined	Undefined	Undefined	Undefined	Undefined	Undefined	Undefined	Round	Undefined	Undefined	Undefined	Undefined	Undefined	Li et al., (2013)	https://doi.org/10.1186/1471-2156-14-84; Undefined
Meigni Pantao	DRU4_CRA-FRU_228	-	-	-	H	Micheletti et al., (2015)	Undefined	Undefined	Undefined	Undefined	Undefined	Undefined	Undefined	Undefined	Undefined	Undefined	Undefined	Undefined	Undefined	Undefined	Undefined	Undefined	Undefined	Undefined	Undefined; Undefined
Melodie	-	Early OHenry	Op 54	-	A	Okie (1998); Aranzana et al., (2003)	Italy	Undefined	Peach	Yellow	Undefined	Undefined	Undefined	Undefined	Undefined	Undefined	Undefined	Undefined	Undefined	Melting	Undefined	Undefined	Undefined	Aranzana et al., (2003)	https://doi.org/10.1007/s00122-002-1128-5; Undefined
Merriam	FB4_CRA-FRU_100	Everts	Everts	-	H	Micheletti et al., (2015)	USA	1971	Peach	Yellow	Medium	Yellow	Red	Undefined	Undefined	Undefined	Undefined	Non-flat	Clingstone	Non-melting	Undefined	Reniform	Non-showy	Micheletti et al., (2015); FNCD (2023)	https://doi.org/10.1371/journal.pone.0136803; https://www.fruitandnutlist.org/node/19978
Merril Fortyniner	FB4_INRABx_103	-	-	-	H	Micheletti et al., (2015)	Undefined	Undefined	Peach	Yellow	Undefined	Undefined	Undefined	Undefined	Undefined	Undefined	Undefined	Non-flat	Freestone	Non-melting	Subacid	Reniform	Non-showy	Micheletti et al., (2015)	https://doi.org/10.1371/journal.pone.0136803; Undefined
Merril Gem Free	FB4_UMIL_078	July Elberta	Merrill Gem	-	H	Micheletti et al., (2015)	USA	Undefined	Peach	Yellow	Undefined	Undefined	Undefined	Undefined	Undefined	Undefined	Undefined	Non-flat	Clingstone	Melting	Acid	Reniform	Non-showy	Micheletti et al., (2015)	https://doi.org/10.1371/journal.pone.0136803; Undefined
Merrill Bonanza	-	J.H.Hale	Levy	-	H	Okie (1998)	USA	1953	Peach	Yellow	Undefined	White	Undefined	Undefined	Undefined	Late July	Early	Round	Freestone	Undefined	Undefined	Reniform	Undefined	FNCD (2023)	https://www.fruitandnutlist.org/node/19994; Undefined
Merrill Gem	-	48	Op 4	-	H	Okie (1998)	USA	1947	Peach	Yellow	Large	Undefined	Red	90	75-100	July	Early	Round	Clingstone	Non-melting	Undefined	Reniform	Non-showy	FNCD (2023)	https://www.fruitandnutlist.org/node/20000; Undefined
Merrill Rodeo	FB4_CRA-FRU_101	Kirkman Gem	Op 140	-	H	Micheletti et al., (2015)	USA	1951	Peach	Yellow	Undefined	Undefined	Undefined	Undefined	Undefined	Undefined	Undefined	Non-flat	Freestone	Melting	Undefined	Globose	Non-showy	Micheletti et al., (2015)	https://doi.org/10.1371/journal.pone.0136803; Undefined
Mesembrine	FB4_IRTA_142	131	Fantasia	-	H	Micheletti et al., (2015)	Undefined	Undefined	Nectarine	Yellow	Undefined	Undefined	Undefined	Undefined	Undefined	Undefined	Undefined	Flat	Freestone	Melting	Subacid	Reniform	Showy	Micheletti et al., (2015)	https://doi.org/10.1371/journal.pone.0136803; Undefined
Messapia	FB4_UMIL_079, FB4_CRA-FRU_055	518	-	Fairtime	H	Micheletti et al., (2015)	USA	1968	Peach	Yellow	Large	Yellow	Red	20-25	0-25	Mid September	Late	Round	Freestone	Melting	Undefined	Reniform	Showy	Micheletti et al., (2015); FNCD (2023)	https://doi.org/10.1371/journal.pone.0136803; https://www.fruitandnutlist.org/node/19533
Mexican	-	-	-	-	H	Okie (1998)	USA	1937	Nectarine	Undefined	Undefined	Undefined	Undefined	Undefined	Undefined	Undefined	Undefined	Undefined	Undefined	Undefined	Undefined	Undefined	Undefined	Okie (1998)	Undefined; Undefined
Mexican Cling peach	-	-	-	-	H	Okie (1998)	Undefined	Undefined	Undefined	Undefined	Undefined	Undefined	Undefined	Undefined	Undefined	Undefined	Undefined	Undefined	Undefined	Undefined	Undefined	Undefined	Undefined	Undefined	Undefined; Undefined
Mexican Honey	-	-	-	-	H	Okie (1998)	Mexico	1937	Peach	Undefined	Undefined	Undefined	Undefined	Undefined	Undefined	Undefined	Undefined	Undefined	Undefined	Undefined	Undefined	Undefined	Undefined	Okie (1998)	Undefined; Undefined
Michelini	FB4_CRA-FRU_102	-	-	-	H	Micheletti et al., (2015)	Undefined	Undefined	Peach	White	Undefined	Undefined	Undefined	Undefined	Undefined	Undefined	Undefined	Non-flat	Freestone	Melting	Acid	Reniform	Showy	Micheletti et al., (2015)	https://doi.org/10.1371/journal.pone.0136803; Undefined
Mid Silver	FB4_INRABx_156	-	-	-	H	Micheletti et al., (2015)	Undefined	Undefined	Nectarine	White	Undefined	Undefined	Undefined	Undefined	Undefined	Undefined	Undefined	Non-flat	Freestone	Melting	Acid	Undefined	Showy	Micheletti et al., (2015)	https://doi.org/10.1371/journal.pone.0136803; Undefined
Millecoton De La Toussaint	FB4_INRABx_048	-	-	-	H	Micheletti et al., (2015)	Undefined	Undefined	Peach	Yellow	Undefined	Undefined	Undefined	Undefined	Undefined	Undefined	Undefined	Non-flat	Freestone	Non-melting	Acid	Globose	Non-showy	Micheletti et al., (2015)	https://doi.org/10.1371/journal.pone.0136803; Undefined
Millecoton De Septembre	FB4_INRABx_186	-	-	-	H	Micheletti et al., (2015)	Undefined	Undefined	Peach	Yellow	Undefined	Undefined	Undefined	Undefined	Undefined	Undefined	Undefined	Non-flat	Freestone	Non-melting	Subacid	Reniform	Non-showy	Micheletti et al., (2015)	https://doi.org/10.1371/journal.pone.0136803; Undefined
Minerva	FB4_CRA-FRU_103	Redhaven	Op 141	-	H	Micheletti et al., (2015)	Undefined	Undefined	Peach	Yellow	Undefined	Undefined	Undefined	Undefined	Undefined	Undefined	Undefined	Non-flat	Freestone	Melting	Undefined	Reniform	Non-showy	Micheletti et al., (2015)	https://doi.org/10.1371/journal.pone.0136803; Undefined
Mintao 11	FB4_INRA_Av_068	-	-	-	H	Micheletti et al., (2015)	Undefined	Undefined	Undefined	Undefined	Undefined	Undefined	Undefined	Undefined	Undefined	Undefined	Undefined	Undefined	Undefined	Undefined	Undefined	Undefined	Undefined	Undefined	Undefined; Undefined
Mintao 13	FB4_INRA_Av_070	-	-	-	H	Micheletti et al., (2015)	Undefined	Undefined	Undefined	Undefined	Undefined	Undefined	Undefined	Undefined	Undefined	Undefined	Undefined	Undefined	Undefined	Undefined	Undefined	Undefined	Undefined	Undefined	Undefined; Undefined
Mintao 2	FB4_INRA_Av_069	-	-	-	H	Micheletti et al., (2015)	Undefined	Undefined	Undefined	Undefined	Undefined	Undefined	Undefined	Undefined	Undefined	Undefined	Undefined	Undefined	Undefined	Undefined	Undefined	Undefined	Undefined	Undefined	Undefined; Undefined
Miorita	DRU4_CRA-FRU_087	-	-	-	H	Micheletti et al., (2015)	Undefined	Undefined	Peach	Yellow	Undefined	Undefined	Undefined	Undefined	Undefined	Undefined	Undefined	Non-flat	Freestone	Melting	Acid	Globose	Showy	Micheletti et al., (2015)	https://doi.org/10.1371/journal.pone.0136803; Undefined
Miraflores	DRU4_CRA-FRU_088	-	-	-	H	Micheletti et al., (2015)	Undefined	Undefined	Peach	Undefined	Undefined	Undefined	Undefined	Undefined	Undefined	Undefined	Undefined	Undefined	Undefined	Undefined	Undefined	Globose	Showy	Micheletti et al., (2015)	https://doi.org/10.1371/journal.pone.0136803; Undefined
Mishima	-	-	-	-	H	Okie (1998)	Japan	Undefined	Peach	White	Undefined	Undefined	Undefined	Undefined	Undefined	Midseason	Midseason	Undefined	Undefined	Undefined	Undefined	Undefined	Undefined	Okie (1998)	Undefined; Undefined
Missour	DRU4_CRA-FRU_089	-	-	-	H	Micheletti et al., (2015)	Undefined	Undefined	Undefined	Undefined	Undefined	Undefined	Undefined	Undefined	Undefined	Undefined	Undefined	Undefined	Undefined	Undefined	Undefined	Undefined	Undefined	Undefined	Undefined; Undefined
Monaca	FB4_INRABx_004	-	-	-	H	Micheletti et al., (2015)	Undefined	Undefined	Nectarine	Yellow	Undefined	Undefined	Undefined	Undefined	Undefined	Undefined	Undefined	Non-flat	Freestone	Non-melting	Subacid	Globose	Showy	Micheletti et al., (2015)	https://doi.org/10.1371/journal.pone.0136803; Undefined
Monadouce	FB4_IRTA_143	-	-	-	H	Micheletti et al., (2015)	Undefined	Undefined	Peach	White	Undefined	Undefined	Undefined	Undefined	Undefined	Undefined	Undefined	Non-flat	Freestone	Non-melting	Subacid	Undefined	Showy	Micheletti et al., (2015)	https://doi.org/10.1371/journal.pone.0136803; Undefined
Monces	FB4_IRTA_144	-	-	-	H	Micheletti et al., (2015)	Undefined	Undefined	Peach	Yellow	Undefined	Undefined	Undefined	Undefined	Undefined	Undefined	Undefined	Non-flat	Freestone	Melting	Subacid	Reniform	Showy	Micheletti et al., (2015)	https://doi.org/10.1371/journal.pone.0136803; Undefined
Monec	FB4_INRABx_005	-	-	-	H	Micheletti et al., (2015)	Undefined	Undefined	Nectarine	White	Undefined	Undefined	Undefined	Undefined	Undefined	Undefined	Undefined	Non-flat	Freestone	Melting	Acid	Reniform	Showy	Micheletti et al., (2015)	https://doi.org/10.1371/journal.pone.0136803; Undefined
Monof	FB4_INRABx_006	-	-	-	H	Micheletti et al., (2015)	Undefined	Undefined	Nectarine	White	Undefined	Undefined	Undefined	Undefined	Undefined	Undefined	Undefined	Non-flat	Clingstone	Non-melting	Acid	Reniform	Showy	Micheletti et al., (2015)	https://doi.org/10.1371/journal.pone.0136803; Undefined
Monper	FB4_INRA_Av_021	-	-	-	H	Micheletti et al., (2015)	Undefined	Undefined	Undefined	Undefined	Undefined	Undefined	Undefined	Undefined	Undefined	Undefined	Undefined	Undefined	Undefined	Undefined	Undefined	Undefined	Undefined	Undefined	Undefined; Undefined
Monsat	FB4_IRTA_145	-	-	-	H	Micheletti et al., (2015)	Undefined	Undefined	Nectarine	White	Undefined	Undefined	Undefined	Undefined	Undefined	Undefined	Undefined	Non-flat	Freestone	Melting	Acid	Reniform	Showy	Micheletti et al., (2015)	https://doi.org/10.1371/journal.pone.0136803; Undefined
Montarsa	FB4_INRA_Av_071	-	-	-	H	Micheletti et al., (2015)	Undefined	Undefined	Undefined	Undefined	Undefined	Undefined	Undefined	Undefined	Undefined	Undefined	Undefined	Undefined	Undefined	Undefined	Undefined	Undefined	Undefined	Undefined	Undefined; Undefined
Montclair	DRU4_CRA-FRU_090	-	-	-	H	Micheletti et al., (2015)	Undefined	Undefined	Peach	White	Undefined	Undefined	Undefined	Undefined	Undefined	Undefined	Undefined	Non-flat	Freestone	Melting	Acid	Reniform	Showy	Micheletti et al., (2015)	https://doi.org/10.1371/journal.pone.0136803; Undefined
Montmar	FB4_IRTA_147	-	-	-	H	Micheletti et al., (2015)	Undefined	Undefined	Peach	Yellow	Undefined	Undefined	Undefined	Undefined	Undefined	Undefined	Undefined	Non-flat	Freestone	Non-melting	Subacid	Reniform	Non-showy	Micheletti et al., (2015)	https://doi.org/10.1371/journal.pone.0136803; Undefined
Moongrand	FB4_IRTA_148	32	32	-	H	Okie (1998); Aranzana et al., (2003); Micheletti et al., (2015)	USA	1967	Nectarine	Yellow	Large	Yellow	Red	Undefined	Undefined	Undefined	Undefined	Non-flat	Freestone	Melting	Subacid	Reniform	Showy	Micheletti et al., (2015); FNCD (2023)	https://doi.org/10.1371/journal.pone.0136803; https://www.fruitandnutlist.org/node/18831
Morellona	DRU4_CRA-FRU_091	-	-	-	H	Micheletti et al., (2015)	Undefined	Undefined	Undefined	Undefined	Undefined	Undefined	Undefined	Undefined	Undefined	Undefined	Undefined	Undefined	Undefined	Undefined	Undefined	Undefined	Undefined	Undefined	Undefined; Undefined
Morsiani 51	FB4_IRTA_149	Sirio	Superstar	-	H	Okie (1998); Aranzana et al., (2003); Micheletti et al., (2015)	Undefined	Undefined	Nectarine	Yellow	Undefined	Undefined	Undefined	Undefined	Undefined	Undefined	Undefined	Non-flat	Freestone	Melting	Acid	Undefined	Showy	Micheletti et al., (2015)	https://doi.org/10.1371/journal.pone.0136803; Undefined
Morton	FB4_INRABx_164	132	Op 144	-	H	Micheletti et al., (2015)	USA	1965	Nectarine	White	Medium	White	Red	80	75-100	Midseason	Midseason	Spherical	Freestone	Non-melting	Subacid	Reniform	Showy	Micheletti et al., (2015); FNCD (2023)	https://doi.org/10.1371/journal.pone.0136803; https://www.fruitandnutlist.org/node/18832
Moscatello	FB4_CRA-FRU_104, FB4_CRA-FRU_084	-	-	Lagnasco	H	Micheletti et al., (2015)	Undefined	Undefined	Peach	Yellow	Undefined	Undefined	Undefined	Undefined	Undefined	Undefined	Undefined	Non-flat	Freestone	Melting	Acid	Reniform	Showy	Micheletti et al., (2015)	https://doi.org/10.1371/journal.pone.0136803; Undefined
Moset	FB4_IRTA_363	-	-	-	H	Micheletti et al., (2015)	Undefined	Undefined	Undefined	Undefined	Undefined	Undefined	Undefined	Undefined	Undefined	Undefined	Undefined	Undefined	Undefined	Undefined	Undefined	Undefined	Undefined	Undefined	Undefined; Undefined
Mosset	FB4_IRTA_150	-	-	-	H	Micheletti et al., (2015)	Undefined	Undefined	Undefined	Undefined	Undefined	Undefined	Undefined	Undefined	Undefined	Undefined	Undefined	Undefined	Undefined	Undefined	Undefined	Undefined	Undefined	Undefined	Undefined; Undefined
Mountingold	DRU4_CRA-FRU_092	PI 35201	NJ196	-	H	Micheletti et al., (2015)	Undefined	Undefined	Undefined	Undefined	Undefined	Undefined	Undefined	Undefined	Undefined	Undefined	Undefined	Undefined	Undefined	Undefined	Undefined	Undefined	Undefined	Undefined	Undefined; Undefined
Muir	FB4_IRTA_151	-	-	-	H	Micheletti et al., (2015)	Undefined	Undefined	Peach	Yellow	Undefined	Undefined	Undefined	Undefined	Undefined	Undefined	Undefined	Undefined	Undefined	Melting	Undefined	Reniform	Non-showy	Micheletti et al., (2015)	https://doi.org/10.1371/journal.pone.0136803; Undefined
Myojo (Fol 25)	DRU4_CRA-FRU_192	Yamashita	Sims	-	H	Micheletti et al., (2015)	Undefined	Undefined	Undefined	Undefined	Undefined	Undefined	Undefined	Undefined	Undefined	Undefined	Undefined	Undefined	Undefined	Undefined	Undefined	Undefined	Undefined	Undefined	Undefined; Undefined
Nadia	FB4_UMIL_080	-	-	-	H	Micheletti et al., (2015)	Italy	1993	Peach	Yellow	Very large	Yellow	Red	60	50-75	Late August	Midseason	Round	Freestone	Melting	Acid	Reniform	Showy	Micheletti et al., (2015); FNCD (2023)	https://doi.org/10.1371/journal.pone.0136803; https://www.fruitandnutlist.org/node/20041
Nakatsu Hakuto	-	-	-	-	H	Okie (1998)	Japan	1955	Peach	White	Undefined	Undefined	Undefined	Undefined	Undefined	Late	Late	Undefined	Clingstone	Undefined	Undefined	Undefined	Undefined	Okie (1998)	Undefined; Undefined
Nan Can Gong Tao	FB4_ZJU_135	-	-	-	H	Li et al., (2013); Micheletti et al., (2015)	China	Undefined	Peach	White	Undefined	Undefined	Undefined	Undefined	Undefined	Undefined	Undefined	Non-flat	Freestone	Melting	Subacid	Reniform	Showy	Li et al., (2013); Micheletti et al., (2015)	https://doi.org/10.1186/1471-2156-14-84; https://doi.org/10.1371/journal.pone.0136803
Nan Fang Jin Mi	FB4_ZJU_136	-	-	-	H	Li et al., (2013); Micheletti et al., (2015)	Undefined	Undefined	Nectarine	Yellow	Undefined	Undefined	Undefined	Undefined	Undefined	Undefined	Undefined	Non-flat	Clingstone	Melting	Subacid	Reniform	Showy	Li et al., (2013); Micheletti et al., (2015)	https://doi.org/10.1186/1471-2156-14-84; https://doi.org/10.1371/journal.pone.0136803
Nan Fang Zao Hong	FB4_ZJU_137	-	-	-	H	Li et al., (2013); Micheletti et al., (2015)	China	Undefined	Peach	White	Undefined	Undefined	Undefined	Undefined	Undefined	Undefined	Undefined	Non-flat	Clingstone	Melting	Subacid	Reniform	Showy	Li et al., (2013); Micheletti et al., (2015)	https://doi.org/10.1186/1471-2156-14-84; https://doi.org/10.1371/journal.pone.0136803
Nan Tao Wang	-	-	-	-	H	Li et al., (2013)	China	Undefined	Peach	White	Undefined	Undefined	Undefined	Undefined	Undefined	Undefined	Undefined	Round	Undefined	Undefined	Undefined	Undefined	Undefined	Li et al., (2013)	https://doi.org/10.1186/1471-2156-14-84; Undefined
Nanshan Tian Tao	FB4_ZJU_138	-	-	-	H	Micheletti et al., (2015)	China	Undefined	Peach	White	Undefined	Undefined	Undefined	Undefined	Undefined	Undefined	Undefined	Non-flat	Freestone	Melting	Subacid	Reniform	Showy	Micheletti et al., (2015)	https://doi.org/10.1371/journal.pone.0136803; Undefined
Naomi	FB4_INRABx_041	-	-	-	H	Micheletti et al., (2015)	Undefined	Undefined	Peach	Yellow	Undefined	Undefined	Undefined	Undefined	Undefined	Undefined	Undefined	Non-flat	Freestone	Melting	Subacid	Reniform	Showy	Micheletti et al., (2015)	https://doi.org/10.1371/journal.pone.0136803; Undefined
Natalino Di Leonforte	FB4_CRA-FRU_105	-	-	-	H	Micheletti et al., (2015)	Undefined	Undefined	Peach	Yellow	Undefined	Undefined	Undefined	Undefined	Undefined	Undefined	Undefined	Non-flat	Clingstone	Non-melting	Undefined	Reniform	Showy	Micheletti et al., (2015)	https://doi.org/10.1371/journal.pone.0136803; Undefined
NC_C5S_067	-	-	-	-	-	Vanderzande et al., (2019)	Undefined	Undefined	Undefined	Undefined	Undefined	Undefined	Undefined	Undefined	Undefined	Undefined	Undefined	Undefined	Undefined	Undefined	Undefined	Undefined	Undefined	Undefined	Undefined; Undefined
Nc64	-	Norman	Clayton	-	H	Okie (1998)	Undefined	Undefined	Undefined	Undefined	Undefined	Undefined	Undefined	Undefined	Undefined	Undefined	Undefined	Undefined	Undefined	Undefined	Undefined	Undefined	Undefined	Undefined	Undefined; Undefined
Nect	-	-	-	-	H	Undefined	Undefined	Undefined	Undefined	Undefined	Undefined	Undefined	Undefined	Undefined	Undefined	Undefined	Undefined	Undefined	Undefined	Undefined	Undefined	Undefined	Undefined	Undefined	Undefined; Undefined
Nectabang	FB4_IRTA_155	Nectaprima	Nectapink	-	H	Micheletti et al., (2015)	Undefined	Undefined	Nectarine	Yellow	Undefined	Undefined	Undefined	Undefined	Undefined	Undefined	Undefined	Non-flat	Freestone	Non-melting	Acid	Reniform	Showy	Micheletti et al., (2015)	https://doi.org/10.1371/journal.pone.0136803; Undefined
Nectabelle	FB4_IRTA_156	Maillarboom	Maillarferarie	-	H	Micheletti et al., (2015)	Undefined	Undefined	Nectarine	Yellow	Undefined	Undefined	Undefined	Undefined	Undefined	Undefined	Undefined	Non-flat	Freestone	Non-melting	Subacid	Reniform	Non-showy	Micheletti et al., (2015)	https://doi.org/10.1371/journal.pone.0136803; Undefined
Nectabigfer	FB4_IRTA_157	-	-	-	H	Micheletti et al., (2015)	Undefined	Undefined	Nectarine	Yellow	Undefined	Undefined	Undefined	Undefined	Undefined	Undefined	Undefined	Non-flat	Freestone	Non-melting	Subacid	Reniform	Showy	Micheletti et al., (2015)	https://doi.org/10.1371/journal.pone.0136803; Undefined
Nectacake 35	FB4_IRTA_158	-	-	-	H	Micheletti et al., (2015)	Undefined	Undefined	Nectarine	White	Undefined	Undefined	Undefined	Undefined	Undefined	Undefined	Undefined	Flat	Freestone	Melting	Subacid	Reniform	Showy	Micheletti et al., (2015)	https://doi.org/10.1371/journal.pone.0136803; Undefined
Nectagrand	FB4_UMIL_081	-	-	-	H	Micheletti et al., (2015)	Undefined	Undefined	Nectarine	Yellow	Undefined	Undefined	Undefined	Undefined	Undefined	Undefined	Undefined	Non-flat	Clingstone	Melting	Acid	Reniform	Showy	Micheletti et al., (2015)	https://doi.org/10.1371/journal.pone.0136803; Undefined
Nectagrand 4	Drupomics_UMIL_152	Nectared 4	May Grand	-	H	Micheletti et al., (2015)	Undefined	Undefined	Undefined	Undefined	Undefined	Undefined	Undefined	Undefined	Undefined	Undefined	Undefined	Undefined	Undefined	Undefined	Undefined	Undefined	Undefined	Undefined	Undefined; Undefined
Nectaheart	-	-	-	NJN10	H	Okie (1998)	USA	1947	Nectarine	White	Undefined	Undefined	Undefined	Undefined	Undefined	Late	Late	Undefined	Freestone	Undefined	Undefined	Reniform	Showy	FNCD (2023)	https://www.fruitandnutlist.org/node/18840; Undefined
Nectalady	-	Maillarnecta	Op 69	-	H	Micheletti et al., (2015)	France	2007	Nectarine	Yellow	Large	Orange	Red	90-100	75-100	Early September	Late	Round	Undefined	Undefined	Undefined	Reniform	Showy	FNCD (2023)	https://www.fruitandnutlist.org/node/18843; Undefined
Nectalate	-	Garden State	NJ25032	NJN4	H	Okie (1998)	USA	1947	Nectarine	White	Undefined	Undefined	Undefined	Undefined	Undefined	Very late	Very late	Undefined	Freestone	Undefined	Undefined	Reniform	Showy	FNCD (2023)	https://www.fruitandnutlist.org/node/18844; Undefined
Nectapink	-	-	-	-	H	Micheletti et al., (2015)	France	2007	Nectarine	Yellow	Large	Orange	Dark red	80-90	75-100	Late July	Early	Round	Undefined	Undefined	Undefined	Reniform	Showy	FNCD (2023)	https://www.fruitandnutlist.org/node/18847; Undefined
Nectapom 22	FB4_IRTA_159	-	-	-	H	Micheletti et al., (2015)	Undefined	Undefined	Nectarine	Yellow	Undefined	Undefined	Undefined	Undefined	Undefined	Undefined	Undefined	Non-flat	Freestone	Undefined	Subacid	Globose	Showy	Micheletti et al., (2015)	https://doi.org/10.1371/journal.pone.0136803; Undefined
Nectapom 28.1	FB4_IRTA_160	-	-	-	H	Micheletti et al., (2015)	Undefined	Undefined	Nectarine	Yellow	Undefined	Undefined	Undefined	Undefined	Undefined	Undefined	Undefined	Non-flat	Freestone	Melting	Subacid	Reniform	Non-showy	Micheletti et al., (2015)	https://doi.org/10.1371/journal.pone.0136803; Undefined
Nectaprima	-	-	-	-	H	Micheletti et al., (2015)	France	2007	Nectarine	Undefined	Large	Dark red	Red	90-100	75-100	Early June	Very early	Round	Undefined	Undefined	Undefined	Undefined	Showy	FNCD (2023)	https://www.fruitandnutlist.org/node/18848; Undefined
Nectar	FB4_IRTA_161	Perola de Itaquera	Jewel	-	H	Micheletti et al., (2015)	USA	1935	Peach	Yellow	Large	Undefined	Red	Undefined	Undefined	Undefined	Undefined	Round	Freestone	Melting	Undefined	Undefined	Showy	Micheletti et al., (2015)	https://doi.org/10.1371/journal.pone.0136803; Undefined
Nectar 2	-	Perola de Itaquera	Jewel	-	H	Okie (1998)	USA	1935	Peach	White	Undefined	Undefined	Undefined	Undefined	Undefined	Midseason	Midseason	Undefined	Freestone	Undefined	Undefined	Reniform	Non-showy	Okie (1998)	Undefined; Undefined
Nectarcrisp	-	-	-	-	H	Micheletti et al., (2015)	Undefined	Undefined	Undefined	Undefined	Undefined	Undefined	Undefined	Undefined	Undefined	Undefined	Undefined	Undefined	Undefined	Undefined	Undefined	Undefined	Undefined	Undefined	Undefined; Undefined
Nectardream	FB4_IRTA_168	Nectarcrisp	Nectarmagie	-	H	Micheletti et al., (2015)	France	2013	Nectarine	White	Very large	Pink	Purple-Red	Undefined	Undefined	Late July-Early August	Midseason	Round	Freestone	Melting	Subacid	Reniform	Showy	Micheletti et al., (2015); FNCD (2023)	https://doi.org/10.1371/journal.pone.0136803; https://www.fruitandnutlist.org/node/18849
Nectared 4	-	-	-	-	H	Okie (1998)	USA	1955	Nectarine	Yellow	Large	Yellow	Red	75	50-75	Midseason	Midseason	Undefined	Semi-clingstone	Undefined	Undefined	Reniform	Showy	FNCD (2023)	https://www.fruitandnutlist.org/node/18854; Undefined
Nectared 5	-	-	-	-	H	Okie (1998)	USA	1955	Nectarine	Yellow	Large	Yellow	Red	75	50-75	Midseason	Midseason	Undefined	Freestone	Undefined	Undefined	Reniform	Non-showy	FNCD (2023)	https://www.fruitandnutlist.org/node/18855; Undefined
Nectared 6	FB4_INRABx_061	Nectalate	Nectaheart	-	H	Micheletti et al., (2015)	USA	1962	Nectarine	Yellow	Large	Yellow	Red	75	50-75	Undefined	Undefined	Non-flat	Freestone	Non-melting	Acid	Reniform	Showy	Micheletti et al., (2015); FNCD (2023)	https://doi.org/10.1371/journal.pone.0136803; https://www.fruitandnutlist.org/node/18856
Nectared 9	FB4_INRABx_062	NJ67239	Nectalate	-	H	Micheletti et al., (2015)	USA	1962	Nectarine	Yellow	Large	Yellow	Red	75	50-75	Undefined	Undefined	Non-flat	Freestone	Melting	Undefined	Reniform	Showy	Micheletti et al., (2015); FNCD (2023)	https://doi.org/10.1371/journal.pone.0136803; https://www.fruitandnutlist.org/node/18859
Nectarine	-	-	-	-	H	Okie (1998)	UK	1868	Peach	Yellow	Undefined	Undefined	Undefined	Undefined	Undefined	Late	Late	Undefined	Freestone	Undefined	Undefined	Reniform	Showy	Okie (1998)	Undefined; Undefined
Nectarine Cerise	FB4_INRABx_210	-	-	-	H	Micheletti et al., (2015)	Undefined	Undefined	Peach	White	Undefined	Undefined	Undefined	Undefined	Undefined	Undefined	Undefined	Non-flat	Freestone	Melting	Acid	Reniform	Non-showy	Micheletti et al., (2015)	https://doi.org/10.1371/journal.pone.0136803; Undefined
Nectarine Sanguine R4024	-	-	-	-	H	Micheletti et al., (2015)	Undefined	Undefined	Undefined	Undefined	Undefined	Undefined	Undefined	Undefined	Undefined	Undefined	Undefined	Undefined	Undefined	Undefined	Undefined	Undefined	Undefined	Undefined	Undefined; Undefined
Nectarmagie	-	-	-	-	H	Micheletti et al., (2015)	France	2007	Nectarine	White	Large-Very large	White	Purple-Red	90-100	75-100	Early July	Early	Round	Undefined	Undefined	Undefined	Undefined	Showy	FNCD (2023)	https://www.fruitandnutlist.org/node/18867; Undefined
Nectarnice	FB4_IRTA_163	-	-	-	H	Micheletti et al., (2015)	Undefined	Undefined	Nectarine	White	Undefined	Undefined	Undefined	Undefined	Undefined	Undefined	Undefined	Non-flat	Freestone	Melting	Subacid	Globose	Showy	Micheletti et al., (2015)	https://doi.org/10.1371/journal.pone.0136803; Undefined
Nectaross	-	Red Gold	LeGrand	-	H	Okie (1998); Aranzana et al., (2003)	Italy	Undefined	Nectarine	Yellow	Undefined	Undefined	Undefined	Undefined	Undefined	Undefined	Undefined	Undefined	Undefined	Melting	Undefined	Undefined	Undefined	Aranzana et al., (2003)	https://doi.org/10.1007/s00122-002-1128-5; Undefined
Nectarreve	FB4_IRTA_164	Maillarboom	Maillarferarie	-	H	Micheletti et al., (2015)	Undefined	Undefined	Nectarine	White	Undefined	Undefined	Undefined	Undefined	Undefined	Undefined	Undefined	Non-flat	Freestone	Melting	Subacid	Reniform	Showy	Micheletti et al., (2015)	https://doi.org/10.1371/journal.pone.0136803; Undefined
Nectasweet 35	FB4_IRTA_165	-	-	-	H	Micheletti et al., (2015)	Undefined	Undefined	Nectarine	White	Undefined	Undefined	Undefined	Undefined	Undefined	Undefined	Undefined	Non-flat	Freestone	Non-melting	Subacid	Reniform	Showy	Micheletti et al., (2015)	https://doi.org/10.1371/journal.pone.0136803; Undefined
Nectatop	FB4_IRTA_278	Maillarboom	Maillardou	-	H	Micheletti et al., (2015)	Undefined	Undefined	Undefined	Undefined	Undefined	Undefined	Undefined	Undefined	Undefined	Undefined	Undefined	Undefined	Undefined	Undefined	Undefined	Undefined	Undefined	Undefined	Undefined; Undefined
Nectavantop	FB4_IRTA_166	Redlatenecta	Nectalady	-	H	Micheletti et al., (2015)	Undefined	Undefined	Nectarine	Yellow	Undefined	Undefined	Undefined	Undefined	Undefined	Undefined	Undefined	Non-flat	Freestone	Non-melting	Subacid	Reniform	Showy	Micheletti et al., (2015)	https://doi.org/10.1371/journal.pone.0136803; Undefined
Necthough	FB4_INRABx_087	-	-	-	H	Micheletti et al., (2015)	Undefined	Undefined	Nectarine	Yellow	Undefined	Undefined	Undefined	Undefined	Undefined	Undefined	Undefined	Non-flat	Freestone	Melting	Subacid	Reniform	Showy	Micheletti et al., (2015)	https://doi.org/10.1371/journal.pone.0136803; Undefined
Nemaguard	FB4_INRA_Av_072	-	-	-	H	Micheletti et al., (2015)	USA	1961	Peach	Undefined	Undefined	Undefined	Undefined	Undefined	Undefined	Undefined	Undefined	Undefined	Undefined	Undefined	Undefined	Undefined	Undefined	Undefined	Undefined; Undefined
Nemared	FB4_INRA_Av_073	137	137	-	H	Micheletti et al., (2015)	Undefined	Undefined	Undefined	Undefined	Undefined	Undefined	Undefined	Undefined	Undefined	Undefined	Undefined	Undefined	Undefined	Undefined	Undefined	Undefined	Undefined	Undefined	Undefined; Undefined
Nett Asprofrut	DRU4_CRA-FRU_093	-	-	-	H	Micheletti et al., (2015)	Undefined	Undefined	Undefined	Undefined	Undefined	Undefined	Undefined	Undefined	Undefined	Undefined	Undefined	Undefined	Undefined	Undefined	Undefined	Undefined	Undefined	Undefined	Undefined; Undefined
Nett Russa 598 81	DRU4_CRA-FRU_094	-	-	-	H	Micheletti et al., (2015)	Undefined	Undefined	Nectarine	Yellow	Undefined	Undefined	Undefined	Undefined	Undefined	Undefined	Undefined	Non-flat	Freestone	Melting	Subacid	Reniform	Non-showy	Micheletti et al., (2015)	https://doi.org/10.1371/journal.pone.0136803; Undefined
Nettarina Pendula	FB4_CRA-FRU_107	-	-	-	H	Micheletti et al., (2015)	Undefined	Undefined	Nectarine	Undefined	Undefined	Undefined	Undefined	Undefined	Undefined	Undefined	Undefined	Undefined	Undefined	Undefined	Undefined	Undefined	Showy	Micheletti et al., (2015)	https://doi.org/10.1371/journal.pone.0136803; Undefined
New Kawanakajima Hakuto	-	-	-	-	H	Li et al., (2013)	China	Undefined	Peach	White	Undefined	Undefined	Undefined	Undefined	Undefined	Undefined	Undefined	Round	Undefined	Undefined	Undefined	Undefined	Undefined	Li et al., (2013)	https://doi.org/10.1186/1471-2156-14-84; Undefined
Newhaven	-	-	-	-	H	Okie (1998)	USA	1978	Peach	Yellow	Medium-Large	Golden	Red	70	50-75	Midseason	Midseason	Round	Freestone	Undefined	Undefined	Reniform	Non-showy	FNCD (2023)	https://www.fruitandnutlist.org/node/20055; Undefined
NF	-	-	-	-	H	Micheletti et al., (2015)	Undefined	Undefined	Undefined	Undefined	Undefined	Undefined	Undefined	Undefined	Undefined	Undefined	Undefined	Undefined	Undefined	Undefined	Undefined	Undefined	Undefined	Undefined	Undefined; Undefined
Niagara	-	Red Grand	Early Sun Grand	-	A	Okie (1998); Aranzana et al., (2003)	USA	1969	Nectarine	Yellow	Large	Yellow	Red	Undefined	Undefined	Undefined	Undefined	Globose	Freestone	Melting	Undefined	Reniform	Undefined	Aranzana et al., (2003); FNCD (2023)	https://doi.org/10.1007/s00122-002-1128-5; https://www.fruitandnutlist.org/node/18878
Nishiki	FB4_IRTA_178	Kanto 12	Kanto 2	-	H	Micheletti et al., (2015)	Undefined	Undefined	Peach	Yellow	Undefined	Undefined	Undefined	Undefined	Undefined	Undefined	Undefined	Non-flat	Freestone	Non-melting	Undefined	Undefined	Undefined	Micheletti et al., (2015)	https://doi.org/10.1371/journal.pone.0136803; Undefined
Nishino Hakuato	-	-	-	-	H	Okie (1998)	Japan	1988	Peach	White	Undefined	Undefined	Undefined	Undefined	Undefined	Midseason	Midseason	Undefined	Undefined	Undefined	Undefined	Undefined	Undefined	Okie (1998)	Undefined; Undefined
NJ CITY 29 245	-	-	-	-	H	Micheletti et al., (2015)	Undefined	Undefined	Undefined	Undefined	Undefined	Undefined	Undefined	Undefined	Undefined	Undefined	Undefined	Undefined	Undefined	Undefined	Undefined	Undefined	Undefined	Undefined	Undefined; Undefined
Nj Sf 04525	FB4_IRTA_180	-	-	-	H	Micheletti et al., (2015)	Undefined	Undefined	Nectarine	Yellow	Undefined	Undefined	Undefined	Undefined	Undefined	Undefined	Undefined	Non-flat	Freestone	Non-melting	Subacid	Reniform	Showy	Micheletti et al., (2015)	https://doi.org/10.1371/journal.pone.0136803; Undefined
Nj Sf 04550	FB4_IRTA_181	-	-	-	H	Micheletti et al., (2015)	Undefined	Undefined	Nectarine	Yellow	Undefined	Undefined	Undefined	Undefined	Undefined	Undefined	Undefined	Non-flat	Freestone	Melting	Acid	Reniform	Showy	Micheletti et al., (2015)	https://doi.org/10.1371/journal.pone.0136803; Undefined
Nj Sf 05516	FB4_IRTA_182	-	-	-	H	Micheletti et al., (2015)	Undefined	Undefined	Nectarine	Yellow	Undefined	Undefined	Undefined	Undefined	Undefined	Undefined	Undefined	Non-flat	Freestone	Melting	Subacid	Reniform	Showy	Micheletti et al., (2015)	https://doi.org/10.1371/journal.pone.0136803; Undefined
Nj Weeping	FB4_UMIL_097, DRU4_CRA-FRU_095	-	-	-	H	Micheletti et al., (2015)	Undefined	Undefined	Peach	White	Undefined	Undefined	Undefined	Undefined	Undefined	Undefined	Undefined	Non-flat	Freestone	Melting	Acid	Reniform	Showy	Micheletti et al., (2015)	https://doi.org/10.1371/journal.pone.0136803; Undefined
NJ113115	-	Belle	Belle	-	H	Undefined	Undefined	Undefined	Undefined	Undefined	Undefined	Undefined	Undefined	Undefined	Undefined	Undefined	Undefined	Undefined	Undefined	Undefined	Undefined	Undefined	Undefined	Undefined	Undefined; Undefined
NJ125	-	NJ66325	Op 43	-	H	Undefined	Undefined	Undefined	Undefined	Undefined	Undefined	Undefined	Undefined	Undefined	Undefined	Undefined	Undefined	Undefined	Undefined	Undefined	Undefined	Undefined	Undefined	Undefined	Undefined; Undefined
NJ13232	-	NJ58127	Op 48	-	H	Undefined	Undefined	Undefined	Undefined	Undefined	Undefined	Undefined	Undefined	Undefined	Undefined	Undefined	Undefined	Undefined	Undefined	Undefined	Undefined	Undefined	Undefined	Undefined	Undefined; Undefined
NJ196	-	NJ76925	Op 5	-	H	Undefined	Undefined	Undefined	Undefined	Undefined	Undefined	Undefined	Undefined	Undefined	Undefined	Undefined	Undefined	Undefined	Undefined	Undefined	Undefined	Undefined	Undefined	Undefined	Undefined; Undefined
NJ22	FB4_IRTA_179	Belle	Greensboro	-	H	Micheletti et al., (2015)	Undefined	Undefined	Peach	White	Undefined	Undefined	Undefined	Undefined	Undefined	Undefined	Undefined	Non-flat	Semi-clingstone	Melting	Subacid	Reniform	Non-showy	Micheletti et al., (2015)	https://doi.org/10.1371/journal.pone.0136803; Undefined
NJ238	-	-	-	-	H	Undefined	Undefined	Undefined	Undefined	Undefined	Undefined	Undefined	Undefined	Undefined	Undefined	Undefined	Undefined	Undefined	Undefined	Undefined	Undefined	Undefined	Undefined	Undefined	Undefined; Undefined
NJ25032	-	-	-	-	H	Undefined	Undefined	Undefined	Undefined	Undefined	Undefined	Undefined	Undefined	Undefined	Undefined	Undefined	Undefined	Undefined	Undefined	Undefined	Undefined	Undefined	Undefined	Undefined	Undefined; Undefined
NJ257	-	-	-	-	-	Vanderzande et al., (2019)	Undefined	Undefined	Undefined	Undefined	Undefined	Undefined	Undefined	Undefined	Undefined	Undefined	Undefined	Undefined	Undefined	Undefined	Undefined	Undefined	Undefined	Undefined	Undefined; Undefined
NJ38026	-	J.H.Hale	NJ113115	-	H	Undefined	Undefined	Undefined	Undefined	Undefined	Undefined	Undefined	Undefined	Undefined	Undefined	Undefined	Undefined	Undefined	Undefined	Undefined	Undefined	Undefined	Undefined	Undefined	Undefined; Undefined
NJ40CS	-	Carman	Slappey	-	H	Undefined	Undefined	Undefined	Undefined	Undefined	Undefined	Undefined	Undefined	Undefined	Undefined	Undefined	Undefined	Undefined	Undefined	Undefined	Undefined	Undefined	Undefined	Undefined	Undefined; Undefined
NJ5102893	-	NJ13232	Cherryred	-	H	Undefined	Undefined	Undefined	Undefined	Undefined	Undefined	Undefined	Undefined	Undefined	Undefined	Undefined	Undefined	Undefined	Undefined	Undefined	Undefined	Undefined	Undefined	Undefined	Undefined; Undefined
NJ5106548	-	NJ98838	NJLA3	-	H	Undefined	Undefined	Undefined	Undefined	Undefined	Undefined	Undefined	Undefined	Undefined	Undefined	Undefined	Undefined	Undefined	Undefined	Undefined	Undefined	Undefined	Undefined	Undefined	Undefined; Undefined
NJ5107397	-	1	2	-	H	Undefined	Undefined	Undefined	Undefined	Undefined	Undefined	Undefined	Undefined	Undefined	Undefined	Undefined	Undefined	Undefined	Undefined	Undefined	Undefined	Undefined	Undefined	Undefined	Undefined; Undefined
NJ554039	-	-	-	-	H	Undefined	Undefined	Undefined	Undefined	Undefined	Undefined	Undefined	Undefined	Undefined	Undefined	Undefined	Undefined	Undefined	Undefined	Undefined	Undefined	Undefined	Undefined	Undefined	Undefined; Undefined
NJ554367	-	-	-	-	H	Undefined	Undefined	Undefined	Undefined	Undefined	Undefined	Undefined	Undefined	Undefined	Undefined	Undefined	Undefined	Undefined	Undefined	Undefined	Undefined	Undefined	Undefined	Undefined	Undefined; Undefined
NJ58127	-	J.H.Hale	Bolivian Cling	-	H	Undefined	Undefined	Undefined	Undefined	Undefined	Undefined	Undefined	Undefined	Undefined	Undefined	Undefined	Undefined	Undefined	Undefined	Undefined	Undefined	Undefined	Undefined	Undefined	Undefined; Undefined
NJ585399	-	-	-	-	H	Undefined	Undefined	Undefined	Undefined	Undefined	Undefined	Undefined	Undefined	Undefined	Undefined	Undefined	Undefined	Undefined	Undefined	Undefined	Undefined	Undefined	Undefined	Undefined	Undefined; Undefined
NJ585414	-	-	-	-	H	Undefined	Undefined	Undefined	Undefined	Undefined	Undefined	Undefined	Undefined	Undefined	Undefined	Undefined	Undefined	Undefined	Undefined	Undefined	Undefined	Undefined	Undefined	Undefined	Undefined; Undefined
NJ602903	-	-	-	-	H	Undefined	Undefined	Undefined	Undefined	Undefined	Undefined	Undefined	Undefined	Undefined	Undefined	Undefined	Undefined	Undefined	Undefined	Undefined	Undefined	Undefined	Undefined	Undefined	Undefined; Undefined
NJ6128	-	J.H.Hale	Mexican Honey	-	H	Undefined	Undefined	Undefined	Undefined	Undefined	Undefined	Undefined	Undefined	Undefined	Undefined	Undefined	Undefined	Undefined	Undefined	Undefined	Undefined	Undefined	Undefined	Undefined	Undefined; Undefined
NJ66325	-	J.H.Hale	Goldfinch	-	H	Undefined	Undefined	Undefined	Undefined	Undefined	Undefined	Undefined	Undefined	Undefined	Undefined	Undefined	Undefined	Undefined	Undefined	Undefined	Undefined	Undefined	Undefined	Undefined	Undefined; Undefined
NJ67239	-	-	-	-	H	Undefined	Undefined	Undefined	Undefined	Undefined	Undefined	Undefined	Undefined	Undefined	Undefined	Undefined	Undefined	Undefined	Undefined	Undefined	Undefined	Undefined	Undefined	Undefined	Undefined; Undefined
[truncated: 996 more rows]

## Sheet: S3.Data_apple
Supplementary Table S3. Pedigree data and metadata of the accessions/cultivars mined from the literature for the apple pedigree visualization.
[truncated: 1,540 more rows]

[truncated: 3 more sheets: S4.Data_pear, S5.Data_almond, S6.Data_grapevine]
